# Supplementary material for: Metabolic diversity and adaptation of carbon-fixing microorganisms in extreme glacial cryoconite
Source: ISME Commun. 2024 Mar 30;5(1):ycaf056. doi: 10.1093/ismeco/ycaf056 (PMC12011081; doi:10.1093/ismeco/ycaf056)
Supplement: SM_Tables_new_ycaf056 [file sm_tables_new_ycaf056.xlsx]

## Sheet: Supplmentary table list
Table S1 Sample infomation.
Table S2 Marker genes and modules IDs involved in carbon fixation, respiration, photosynthesis, and oxidation from the KEGG Orthologies (KOs) database and the KEGG modules database.
Table S3 RuBisCO protein sequences in MAGs and reference sequences. Sequences from this study are highlighted in red.
Table S4 Characteristics of the metagenome-assembled genomes (MAGs). The relative abundance of each MAG in each sample was determined as the percentage of reads recruited by a MAG relative to the total reads recruited by all MAGs in that sample. Potential carbon-fixing MAGs are highlighted in red.
Table S5 Number of genes related to carbon fixation, photosynthesis and CO oxidation in potential autotrophic MAGs. Marker genes are highlighted in red.
Table S6 Module completeness related to carbon fixation, respiration, and thiosulfate oxidation in potential autotrophic MAGs.
Table S7 Relative abundance of each genus in the 12C-control and 13C-treatment fractions on day 20. Only genera with an average relative abundance above 0.05% across all fractions are shown.
Table S8 Thirty-four genera with relative abundances above 0.1% in the 13C treatment heavy fraction exhibited higher relative abundances compared to the 12C control heavy fraction. Four genera that were also identified as MAGs in the metagenome are highlighted in red.
Table S9 Number of glycoside hydrolases (GH) genes present in potential carbon-fixing MAGs using the CAZy database

## Sheet: Table S1
Table S1 Sample infomation.
Sample name	Glacier	Year	Latitude	longitude	Altitude
DD1	Dunde Glacier	2016	38.1075	96.4768	4931
DD2	Dunde Glacier	2016	38.1075	96.4768	4932
DD3	Dunde Glacier	2016	38.1075	96.4768	4933
DKMD1	Dongkemadi Glacier	2018	33.0346	92.0319	5286
DKMD2	Dongkemadi Glacier	2018	33.0346	92.0319	5303
DKMD3	Dongkemadi Glacier	2018	33.0346	92.0319	5313
LXZ1	Longxiazailongba Glacier	2019	33.1103	92.0285	5270
LXZ2	Longxiazailongba Glacier	2019	33.1106	92.0291	5265
LXZ3	Longxiazailongba Glacier	2019	33.1106	92.0298	5271
PL41	Palong Glacier	2019	29.2529	96.9316	4805
PL42	Palong Glacier	2019	29.2537	96.9321	4805
PL43	Palong Glacier	2019	29.2549	96.9325	4805
QY1	Qiangyong Glacier	2019	28.8717	90.2212	5343
QY2	Qiangyong Glacier	2019	28.8712	90.222	5370
QY3	Qiangyong Glacier	2019	28.8709	90.2221	5379

## Sheet: Table S2
Table S2 Marker genes and modules IDs involved in carbon fixation, ATP synthesis, photosynthesis, nitrogen metabolism, sulfur metabolism, and CO oxidation from the KEGG Orthologies (KOs) database and the KEGG modules database.
Funtions	Pathway	Marker gene ID from KO database	Marker gene description	Module ID from KEGG modules database	Module name
Carbon fixation	CBB	K01601	rbcL; ribulose-bisphosphate carboxylase large chain [EC:4.1.1.39]	M00165	Reductive pentose phosphate cycle (Calvin cycle)
	3-HP	K14468	mcr; malonyl-CoA reductase / 3-hydroxypropionate dehydrogenase (NADP+)[EC:1.2.1.75 1.1.1.298]	M00376	3-Hydroxypropionate bi-cycle
	3-HP/4-HB	K15019	K15019; 3-hydroxypropionyl-coenzyme A dehydratase [EC:4.2.1.116]	M00375	Hydroxypropionate-hydroxybutylate cycle
	DC/4-HB	K14467	4hbl; 4-hydroxybutyrate---CoA ligase (AMP-forming) [EC:6.2.1.40]	M00374	Dicarboxylate-hydroxybutyrate cycle
	WL	K14138	acsB; acetyl-CoA synthase [EC:2.3.1.169]	M00377	Reductive acetyl-CoA pathway (Wood-Ljungdahl pathway)
	rTCA	K15230	aclA; ATP-citrate lyase alpha-subunit [EC:2.3.3.8]	M00173	Reductive citrate cycle (Arnon-Buchanan cycle)
ATP synthesis	Aerobic respiration			M00155	Cytochrome c oxidase, prokaryotes
	Microaerobic respiration			M00156	Cytochrome c oxidase, cbb3-type
	Anaerobic respiration			M00144	NADH:quinone oxidoreductase, prokaryotes
Nitrogen metabolism	Dissimilatory nitrate reduction			M00530	Dissimilatory nitrate reduction, nitrate => ammonia
	Denitrification			M00529	Denitrification, nitrate => nitrogen
Photosynthesis	Photosystem I	K02689	psaA; photosystem I P700 chlorophyll a apoprotein A1 [EC:1.97.1.12]
		K02690	psaB; photosystem I P700 chlorophyll a apoprotein A2 [EC:1.97.1.12]
	Photosystem II	K02703	psbA; photosystem II P680 reaction center D1 protein [EC:1.10.3.9]
		K02704	psbB; photosystem II CP47 chlorophyll apoprotein
		K02705	psbC; photosystem II CP43 chlorophyll apoprotein
		K02706	psbD; photosystem II P680 reaction center D2 protein [EC:1.10.3.9]
	Anoxygenic photosynthesis	K08928	pufL; photosynthetic reaction center L subunit
		K08929	pufM; photosynthetic reaction center M subunit
Oxidation	CO oxidation	K03518	coxS; aerobic carbon-monoxide dehydrogenase small subunit [EC:1.2.5.3]
		K03519	coxM, cutM; aerobic carbon-monoxide dehydrogenase medium subunit [EC:1.2.5.3]
		K03520	coxL, cutL; aerobic carbon-monoxide dehydrogenase large subunit [EC:1.2.5.3]
Sulfur metabolism	Thiosulfate oxidation			M00595	Thiosulfate oxidation by SOX complex, thiosulfate => sulfate

## Sheet: Table S3
Table S3 RuBisCO protein sequences in MAGs and reference sequences. Sequences from this study are highlighted in red.
Name	Sequence source	Sequence
BAB44150.1 Allochromatium vinosum DSM 180 type III	Reference	MTASDWAGFFADEASLDREAYLFLDYYLECSGDPELAAAHFCSEQSTAQWRRVGSDEDLRPRFGARVVDLQILDGARPEFSYGVGSGSDAPVTACRLRIAHPHGNFGPRLPNLLSAICGEGTFFSPGAPIVKLLDIEFPESYLACFQGPQFGVAGLRERLQVHDRPIFFGVIKPNIGLPPEAFSELGHESWLGGLDIAKDDEMLADTDWCPLDRRAELLGEARRRAEAATGVPKIYLANITDEVDRLVELHDRAVERGANALLINAMPLXZSAVRMLRKHAQVPLMAHFPFIAPFARLERFGVHTRVFTKLQRLAGYDVIIMPGFGPRMHMTDDEVRACATACLEPMGPIKPSLPVPGGSDWAGTLRPLYEKLGTVDFGFVPGRGVFGHPMGPRAGAAS…
CAE31534.1 Bordetella bronchiseptica RB50 type III	Reference	MSDRFEATYLIETPHDVASVAQELAGEQSTATSSRMPGETDALIRDFGARVEHIEALPPAEAPSLPVAHTLGQRVHRARLTLSWPLHNIGDSLPMLLTTLLGNQTGMRRLSGIRLERVAMPQSFIAAQPRPAFGIAGTRRLTGVQGRPLIGSIVKPNIGLAPEQTAAMARQLAEGGVDFIKDDELLANPPYSPVARRAALVLRALDEAAQRTGRRTMYAVNITDGLDEMRRHHDAVVQAGGTCIMVNLNSVGLSALLALRRHSQLPIHGHRAGWAMMTRCPALGMEFQPYQMLHRLAGVDHLHVSGLGGKFWEHADSVLQAAHECLTPLDTQAGAADDRALPVFSGGSTIFDVAPTYQGIGTADLIFASGGGIFGHPDGLAAGCASLRQAWEAAIAGQE…
CAC48779.1 Sinorhizobium meliloti 1021 type III	Reference	MLRITYRIETPGDVEFLAKKIASDQSTGTFVPVPGETEELKARVAARVLAIRHLEPADRASWPDEAGSATRFNRADAEIAFPLDAVGTDLSALMTIAIGGVYSIKGMTGIRIVDMKLPPEFAAAHPGPQFGVVGSRRLTGVEGRPIIGTIVKPALGLRPEETAVLVGELLSSGVDFIKDDEKLMSPAYSPLSARIAAIMPRILDHEQKTGKKVMYAFGISHTDPDEMMRNHDLVVAAGGNAAVVNINSVGMGGVAFLRKRSGLVLHAHRNGWDILTRHGGLGMEFSVWQQFWRLLGVDQFQINGIRVKYWEPDESFVKSFEAVSTPLFTKDDCPLPVVGSGQWGGQAPETYARTGHTTDLLYLCGGGIVSHPGGPGAGVRAVRQAWEAAVAGIPLADYA…
BAB53192.1 Mesorhizobium japonicum MAFF 303099 type III	Reference	MITLTYRIETSESIEALAAKIASDQSTGTFVALPGETEELKARVAARVLAIRHLPDAVQPSIPEASNGPFKRADVDIAFPFDAIGTDLSALMTIAIGGTYSIKGLSGIRIVDMKLPDDYRGAHPGPQFGVAGSRKLTGVEGRPIIGTIVKPALGLRPYETAEMVGELIAAGVDFIKDDEKLMSPAYSPLAERVKAIMPLVRDHEQKTGKKVMYAFGISHADPDEMMRNHDLVLKAGGNCAVININSIGFGGMAYLRKRSGLVLHAHRNGWDILTRHPGLGMDFKVWQQFWRLLGVDQFQINGIASKYWEPDASFIESFKAVTTPIFSPDDCALPVAGSGQWGGQAPETYQRTGRTVDLLYLCGGGIVSHPDGPGAGVRAVRQAWQAAVDGIPLAKYARS…
LXZC1 metabat.75 Bacteroidota	This study	MSDRIKATYIIETSFPVEKAVATMAGEQSSGTFVKVPGETPELTERYGAKIEFIELMGSSKIPFLSDSKSPAGQVKPTFQQAKVGISWNYENVGSNLSTLMATVAGNLFELSQFSGIKLIDIELPPAYKQHYAGPKFGIKGTQKLTNVYDRPIIGTIIKPSVGLTPEATGVQVNSLIEAGLDFIKDDELLADPPNSPFEKRVKCCMDAINRQADATGKKAMFAFNISGDIDDMKRRHDVVLAHGGNCIMLSLNWVGISATKYISDFSQLPIHGHRNGWGMFYRPEVLGMTFQVYKKIFSLAGVDHLHTNGLRNKFCESDESVLRSITSCQNDEGGSYKVMPVLSSGQWADQAADTFKLVGNTNLMYLCGGGITAHPDGMRAGVESIKIAWSEGMKGNQL…
LXZC3 metabat.43 Bacteroidota	This study	MERVFAEYLIETPYEVEQAAAVLAGEQSSGTFVSVPGETEELKKRFAARVEDIQLLDLADEPSIPGGSIPGKKYQKARVKVSWSIENFGYNLPVLISTLQGNLYEITQFLXZKLMDFELPESFATHFKGPKFGIKGSKLSCGVTDRPMIGTIIKPSIGMSVDETTTLVKSLIDAGIDFIKDDELMGSASNSPFDERVKAIMKVIRDNEQKTGKKVMYAFNISDEIDEMQRKYDLIKKEEGSCAMISINSVGLSGTKKICDQGELVIHGHRNGWGMLNRHPLLGIEFPAYQKIQRLAGVDQLHVNGIQNKFWESDDSVVTSIKSCLKPFLGGYEILPVVSSGQWGGQAVETYRRTQTTDLLYMAGGGILAHPMGPKAGVNALQQAWTGAVDGLSVEETAL…
QYC1 metabat.37 Gammaproteobacteria	This study	MPQPSARAEFSARYLVESSIPAEQAAQVIAGEQSSGTFLSLPGETDALKDRSRARVVRIDALPPVLEPTLPSAFVERRRYDGVFHRAEIEIAFPVANVGHNLPSLLATVAGNLFELGEVLXZRLLDLNLPPDYAAGFAGPAFGIDGTRQLAGVLERPLIGTIVKPSIGLTPAETAELVEDLCAAGIDFIKDDELIGDPPYAPFAQRLAAVMPVLRRHAERLGRMPMYAFNISGSIDEMLRRHDAVLAAGGTCVMVSVNWVGFAGVEHLRRHARLPIHGHRNGWGAFTRHPGLGFTFQAYQKLWRLAGVDHLHVNGIRSKFWEPDESVIDSARACLAPFAGLPALMPVFSSGQWAGQAPDLYARLGSTDLMHLAGGGIIGHPDGIAAGVASMREGWEAAV…
PLC3 metabat.25 Alphaproteobacteria	This study	MAAPPVRLEADYLLETASDMRRAVETMAGEQSSGTFVPVPGETPELKARSAARIERLEMLDDPVAGQSLPTTATVDPAALRRARATLSWPMDNLGPSLPNMLATVGGNLFELQQFTGVRVEDIRLPQGFADRYGGPRFGIEGTRRLSGVERRPLIGTIVKPSVGFGAQQTAALVDSLCDGGIDFIKDDELQADGPHCPFNDRVSAVMQVINRHADRTGRKVMYAFNLTGELDEMRRHHDLVVAHGGTCVMASIHSIGLVAFTELARWAEVPIHAHRNGWGALTRHPSLGWSYVAWQKVWRLAGADHMHVNGLANKFSEPDDSVVRSARECLTPMFPDKPCLTMPVFSSGQTVLQAPGTYAALGSTDLIMTAGGGIVAHPGGPGAGVRALRDAWDAAVAG…
WP 018289723.1 Verrucomicrobium sp. 3C Type II	Reference	MAYDQSHRYSNLKLEEARLIAEGNHVLCTYRLQPKPGHGFLATAAHVAAESSTGTNVEVSTTDDFTRGVDALVYAIDEHALGEDGGLIKLAYPLELFDRNITDGRMMLSQFTSLIIGNNQGMADFTSLRLLDVYLPPKALLLFDGPALNISHLWRVLGRDPVDGGFVVGTIIKPKLGLRPKPFADAAYDFWMGGDFIKNDEPQGNQPFCPMREVVPLLADSMRRAQDKTGEAKLFSFNITADDPREIIARGEYILQAFGNDANHVAFLVDGFVAGPSGVATVRRHFPNVFLHYHRAGHGAITSGVNPRGYTTFVHIKLSRLLGASGIHVGTMSYGKMEGGKDDRAIAYMIERDSADGPYYHQEWHGMRATTPIISGGMNAVRAPGFFENLGHGNLIMTA…
WP 069958099.1 Magnetovibrio blakemorei Type II	Reference	MDQSNRYADLSLKEDDLIKGGNHVLVAYLMKPKTGYGYLEAAAHFSAESSTGTNVEVSTTDDFTKGVDALVYEIDEAKEIMKIAYPVDLFDRNITDGRAMIVSFLTLAIGNNQGMGDIAYAKMLDFYVPQKYLRLFDGPSKDISDLWRILGRPVVNGGYIAGTIIKPKLGLRPKPFAEAAYQFWLGGDFIKNDEPQGNQVFSPMRETIPLVYDSMKRAMDETGEAKLFSANITADDHYEMMARGEFILNTFGPDADKVAFLVDGYVGGPGMVTTARRHFANQYLHYHRAGHGAVTSPSAKRGYTAFVLAKMSRLQGASGIHVGTMGYGKMEGDATDKNIAYMIERDSADGPFYHQEWYGMKPTTPIISGGMNALRLPGFFENLGHANLINTSGGGSYGH…
WP 076097556.1 Azonexus hydrophilus Type II	Reference	MDQSNRYADLSLREEDLIAGGGHILCAYKMKPKAGYGYLEAAAHFAAESSTGTNVEVCTTDEFTKGVDALVYHIDEASEEMRIAYPLDLFDRNVIDGRLMIVSFLTLTIGNNQGMGDIEHAKMYDFYVPRRAIELFDGPSVDISNLWRVLGRPMQDGGYIAGTIIKPKLGLRPEPFAAAAYQFWLGGDFIKNDEPQGNQVFCPMKKVIPLVRDAMKRAMDETGEAKIFSANITADDHGEMIARGEYILETFGPDADKVAFLVDGYVGGPGMVTTARRYFSRQYLHYHRAGHGAVTSPSSKRGYTAYVLAKMSRLQGASGIHVGTMGYGKMEGDKDDRAIAYIIERDSYTGPAYHQEWYGMKPTTPIISGGMNALRLPGFFENLGHGNVINTAGGGSYGH…
WP 026778956.1 Polaromonas sp. EUR3 1.2.1 Type II	Reference	MDQSNRYADLSLKEEDLIKGGRHILVAYKMKPKAGHGYLEAAAHFAAESSTGTNVEVSTTDEFTKGVDALVYLIDEATEETRIAFPIDLFDRNITDGRMMIVSFLTLVIGNNQGMGDIEHAKIYDFYMPPRAIQLFDGPSKDISDLWRILGRPVKNGGYIAGTIIKPKLGLRPEPFAKAAYQFWLGGDFIKNDEPQGNQVFAPMAKTMPLVYDAMKRAMDETGEAKLFSANITADDHYEMLARGEFILRTFGPDADKVAFLVDGYVGGPGMITTARRHFSNQYLHYHRAGHGAVTSPSSKRGYDAYVLAKMSRLQGASGIHVGTMGYGKMEGSNDDRAIAYIIERDSYTGPAYHQEWFGMKPTTPIISGGMNALRLPGFFENLGHGNVINTAGGGAYGH…
WP 036522376.1 Nitrincola sp. A-D6 Type II	Reference	MDQSKRYARLDLTEEELIKGGKHVLAAYKMKPKAGYGYLEAAAHFAAESSTGTNVEISTTDDFTRGVDALVYHIDEATEDMRIAYPIDLFDRNMLDGKTMLVSFLTLAIGNNQGMGDIEHAKMIDFYMPPEMLSLYDGPQVNIEDLWRILGRPEKDGGYIAGTIIKPKLGLRPEPFAKAAYQFWLGGDFIKNDEPQGNQVFAPMQKVIPLVVDAMRRAMDETGQAKIFSANITADWHDEMIARGEFILDAFGADADKVAFLVDGYVGGPGMVTTARRYFPNQFLHYHRAGHGAVTSPSAKRGYSAYVLAKMSRLQGASGIHVGTMGYGKMEGEKDDRDIAYIIERDSFQGPVYFQDWHGMKATTPIISGGMNALRLPGFFENLGHGNVINTAGGGSYGH…
WP 068749566.1 Tessaracoccus Type II	Reference	MDQSARYTDLSLREDDLIAGGKHILCAYAMRPKSGSFLEAAAHFAAESSTGTNVDVSTTDDFTRGVDAIVYHADEATEEVRIAYPLDLFDRNMIDGRMMMVSFLTLTIGNNQGMGDIEYAKMFDFYVPRAAISLFDGPAMGIADLWRVLGRPVTDGGYIAGTIIKPKLGLRPEPFARAAYEFWLGGDFIKNDEPQGNQVFAPMKQTIPLVYDAMKRAMDDTGEAKLFSANITADDHAEMIARGEFILETFGPDADKVAFLVDGYVGGPGAVTTARRYFARQYLHFHRAGHGAVTSPSSKRGYTAYVLAKMARLQGASGIHVGTMGYGKMEGARDDRAIAYICERDQYQGPAFHQEWHGMRPTTPIVSGGMNALRLPGFFANLGHANIINTAGGGAYGHL…
WP 041097203.1 Sulfuritalea hydrogenivorans Type II	Reference	MDQSNRYADLSLKEEDLIKGGKHILVAYKMKPKAGTGYLEAAAHFAAESSTGTNVEVSTTDDFTKGVDALVYHIDEATEDMRIAYPIDLFDRNVIDGRFMLVSFLTLVIGNNQGMGDIEHAKMIDFYMPDRVIQMFDGPAKDISDLWRILGRPVKDGGYIAGTIIKPKLGLRPEPFAAAAYQFWLGGDFIKNDEPQGNQVFAPIKKVLPLVYDAMKRAQDETGQAKIFSMNITADDHYEMCARADFGLETFGPDADKLAFLVDGYVGGPGMVTTARRQYPNQYLHYHRAGHGAVTSPSSKRGYTAFVLAKMSRLQGASGIHVGTMGYGKMEGEGDDKIIAYMIERDECQGPVYFQKWFGMKPTTPIISGGMNALRLPGFFENLGHGNVINTAGGGSYGH…
WP 078366521.1 Rhodoferax fermentans Type II	Reference	MDQSNRYADLSLKEEDLIAGGKHILVAYKMAPKTGYGYLEAAAHFAAESSTGTNVEVSTTDDFTRSVDALVYYIDEATEDMRIAYPIDLFDRNVTDGRFMLVSFLTLAIGNNQGMGDIKHAKMIDFYMPERVIQMFDGPAKDISDLWRILGRPIKDGGYIAGTIIKPKLGLRPQQFADAAYQFWLGGDFIKNDEPQGNQVFAPIKKTLPLVYDSLKRAQDETGQAKLFSMNITADDHYEMLARADFALEVFGPDADKLAFLVDGYVGGPGMVTTARRQYPSQYLHYHRAGHGAVTSPSAKRGYTAFVLAKMSRLQGASGIHVGTMGYGKMEGEGDDRGIAYMIERDECQGPVYFQKWYGMKPTTPIISGGMNALRLPGFFKNLGHGNVINTAGGGSYGH…
WP 011463692.1 Albidiferax ferrireducens Type II	Reference	MDQSKRYADLSLQEAALIAGGQHILCAYKMAPKDGLNYLEAAAHFAAESSTGTNVEVCTTDDFTRDVDALVYYVNEATEDMRIAYPLALFDRNITDGRFMLVSFLTLAVGNNQGMGDIKHAKMIDFYVPERVIQMFDGPAKDISDLWRILGRPVKDGGFIVGTIIKPKLGLRPEPFAQAAYQFWLGGDFIKNDEPQGNQVFSPIKKTLPLVYDALKRAQDETGQAKLFSMNITADDHFEMCARADFALETFGADADKLAFLVDGFVGGPGMVTTARRQYPNQYLHYHRGGHGMVTSPSSKRGYTALVLAKMSRLQGASGIHVGTMGHGKMEGAGDDRVMAYMIERDECQGPVYFQKWYGIKPTTPIVSGGMNALRLPGFFDNLGHGNIINTAGGGSYGH…
WP 075323289.1 Acidithiobacillus albertensis Type II	Reference	MDQSSRYADLSLREEDLIAGGKHILVAYKMKPKAGYGYLASAAHFAAESSTGTNVEVSTTDDFTKGVDALVYHIDEATEDMRIAYPMDLFDRNILDGRMMIVSFLTLAIGNNQGMGDIAHAKMIDIFFPPRAIQLFDGPARDISDLWRILGRPIKDGGYIAGTIIKPKLGLRPEPFAEAAYQFWLGGDFIKNDEPQGNQVFSPLKKTIPLVADAMKRAMDKTGQPKLFSANITADDHYEMCARADYILGIFGPDADKVAFLVDGFVGGPGMITTARRQYPGQYLHYHRAGHGMITSPSALRGYTAFVLAKISRLQGASGIHVGTMGYGKMEGENDDRNIAYMIERDECQGPVYYQKWYGMKPTTPIISGGMNALRLPGFFENLGHGNVINTAGGGAYGH…
WP 019429733.1 Limnohabitans sp. Rim47 Type II	Reference	MDQSARYADLSLKEEDLIKGGRHILVAYKMKPKAGYGYLEAAAHFAAESSTGTNVEVSTTDDFTKGLDALVYYIDEATEDMRIAYPMDLFDRNVTDGRMMMVSILTLVIGNNQGMGDIQHAKIHDIYFPERAIQLFDGPSKDISDMWRILGRPIKDGGYIAGTIIKPKLGLRPEPFAQAAYQFWLGGDFIKNDEPQGNQVFAPMKKTIPLVVDAMKRAMDETGQAKLFSANITADDHYEMCARADFILEAFGPDADKVAFLVDGFVGGPGMITTARRQYPNQYLHYHRAGHGMVTSPSAKRGYTAFVLAKISRLQGASGIHVGTMGYGKMEGENDDRMIAYMIERDECQGPVYFQKWYGMKPTTPIISGGMNALRLPGFFQNLGHGNVINTSGGGSYGH…
WP 068172517.1 Hydrogenophaga taeniospiralis Type II	Reference	MDQSNRYADLSLKEADLIAGGKHVLVAYKMKPKAGHGYLEAAAHFAAESSTGTNVEVSTTDDFTKGVDALVYYIDEATEDMRIAYPMDLFDRNITDGRMMMVSILTLVIGNNQGMGDIQHAKIHDIYFPERAIQLFDGPSKDISDMWRVLGRPIKDGGYIAGTIIKPKLGLRPEPFAAAAYQFWLGGDFIKNDEPQGNQVFCPLKKVLPLVYDAMKRAQDETGEAKLFSMNITADDHYEMLARADFALETFGPDADKLAFLVDGFVGGPGMITTARRQYPGQYLHYHRAGHGMITSPSAKRGYTAFVLAKIARLQGASGIHVGTMGYGKMEGENSDKNIAYMIERDEAQGPVYYQKWYGMKPTTPIISGGMNALRLPGFFENLGHGNVINTSGGGSYGH…
LXZC2 metabat.144 Gammaproteobacteria	This study	MDQSNRYADLNLTETDLIKAGQHILVAYKMKPKGGLGYLEAAAHFAAESSTGTNVEVSTTDDFTRGVDALVYYTDEASEDMRIAYPLDLFDRNMTDGRMMMASFLTLVIGNNQGMGDIEHAKIHDFYMPERAIQLFDGPAKDISDLWRILGRPVKDGGYISGTIIKPKLGLRPEPFAQAAYQFWLGGDFIKNDEPQGNQVFCPLKKVIPLVADAMRRAQDETGHAKLFSANITADDHFEMCARADFILETFGPDADKVAFLVDGFVGGPGMVTTARRQYPNQYLHYHRAGHGMVTSPSAKRGYTAFVLAKMARLQGASGIHVGTMGYGKMEGENADKVIAYMIERDECQGPIYFQKWYGMKPTTPIVSGGMNALRLPGFFENLGHGNVVNTSGGGAYGH…
PLC1 metabat.99 Eremiobacterota	This study	MATIQNSAKERDRFAAGVAPYAEMGYYDADYEPKDTDILCAFRITPQPGVDPIEAAAAVAGESSTATWTVVWTDRLTAHEHYQAKAYRVDPVPGTDQYIAYIAYDIDLFEEGSIANLTSSIIGNVFGFKALKALRLEDMRIPTHYVKTFQGPPHGIIMEREYLNKYGRPLLGATVKPKLGLSARNYGRVVYEALKGGLDFTKDDENINSQPFMRWRDRFLYCMEAVNKAQAASGEIKGHYLNVTAGDMEAMYERAEFAKEIGSVVVMMDLTIGYTAMTSMSKWARKNGVLLHLHRAGHSTYTRQKSHGVSFRVIAKWCRMLGVDHIHAGTVVGKLEGDPFTTKGYYDTLRLDHVPKNLANGIYFDQDWASMPGVMPVASGGIHAGQMHQLLDLLGEDTV…
WP 071809472.1 Couchioplanes caeruleus Type IE	Reference	MTEPDRWDPGVHSYASMGYYDADYRPKDTDVLAVFRVTPQPGVEPVEAAAAVAGESSTATWTVVWTDRLTANTHYQAKCYRVDPVPGRDGEHLAYVAYDIDLFEEGSIANLTSSIIGNVFGFKPLKALRLEDMRIPVAYVKTFQGPAHGIVTEREVLNKFGRPLLGATIKPKLGLSARNYGRVVYEACRGGLDFTKDDENINSQPFMRWRDRFLYAMEGVNRAMAQTGEIKGHYLNITAATVEDMYERAEFAKELGSVVVMMDLTVGYSAMQSMAHWARRNSVLLHLHRAGHSTYTRQKTHGVSFRVIAKWSRLIGVDHVHAGTIVGKLEGDPATTKGFYDTLRLGHVPANHGNGIFFDQDWASMPGVLPVASGGIHAGQMHQLVDLLGEDVILQFGGG…
WP 067685914.1 Nocardia jejuensis Type IE	Reference	MMAEAVDDQDAGPGRWDPGVHTYASMGYYAPDYQPKDTDVLAVFRVTPQKGVDPIEASAAVAGESSTATWTVVWTDRLTAHNRYQGKCYRVEEVPGRPGEYFAYVSYDIDLFEEGSITNLTSSVIGNVFGFKPLSALRLEDMRIPVAYVKTFQGPPHGIVMEREYLNKYGRPLLGATVKPKLGLSARNYGRVVYEACKGGLDFTKDDENINSQPFMRWRDRYLFAMEGVNRATAETGEVKGHYLNVTAADMEDMYERAEFAKSIGSVIIMMDLTVGYTAMQSMSKWARRNGMLLHLHRAGHSTYTRQKTHGVSFRVLAKWCRLIGVDHLHAGTVIGKLEGDPYTVKGFYDTLRDNHIPANPRNGIFFDQDWASLPGVLPVASGGIHAGQMHQLLDLFGD…
WP 028656409.1 Nocardioides sp. J54 Type IE	Reference	MAVAEKEEQNRWDPGVHSYASMGYYDADYVPKDTDVLAVFRVTPQKGVDPIEAAAAVAGESSTATWTVVWTDRLTANTHYQAKAYRVEDVPGRPGEYFAYIAYDIDLFEEGSIANLTSSIIGNVFGFKPLTALRLEDMRIPVAYVKTFQGPAHGIVMEREHLNKYGRPLLGATIKPKLGLSARNYGRVVYEACRGGLDFTKDDENINSQPFMRWRDRFLYCMEGVNRAMAETGEIKGHYLNVTAGSMEEMYERAELAKELGSVVVMIDLTIGYTAMQSMATWARRNGVLLHLHRAGHSTYTRQKTHGVSFRVISKWCRLIGVDHIHAGTVIGKLEGDPATTRGFYDTLREDHVPANPANGIFFDQDWASMPGVMPVASGGIHAGQMHQLLDLFGDDVVL…
WP 026306735.1 Smaragdicoccus niigatensis Type IE	Reference	MADETAKDRWDPGVQSYAGMGYWNPDYQPKDTDVLAVFRVTPQDGVDPIEAAAAVAGESSTATWTVVWTDRLTANDHYQAKAYRVDAVPGRPGEYFAYIAYDIDLFEEGSIANLTSSIIGNVFGFKPLKALRLEDLRIPVAYVKTFQGPAHGIVMEREMLNKYGRPLLGATIKPKLGLSARNYGRVVYEANRGGLDFTKDDENINSQPFMRWRDRFLYCMEGVNKATAATGEIKGHYLNITAATMEDMYERAEFAKEIGSVVVMIDLTIGYTAMQSMANWARKNGVLLHLHRAGHSTFTRQKTHGVSFRVLAKWARLIGVDHVHAGTVVGKLEGDPATTAGYYDTLRDDFIPTNLGNGIFFDQNWASMPGVMPVASGGIHAGQMHQLVTLFGDDVILQF…
WP 066469884.1 Skermania piniformis Type IE	Reference	MAGDRTDETSKDRWDPGVQSYASMGYYNPDYQPKDTDILAVFRVTPQDGVDPIEAAAAVAGESSTATWTVVWTDRLTANSHYQAKAYRVDEVPGRPGEYFAYIAYDLDLFEEGSIANLTSSIIGNVFGFKPLKALRLEDMRIPVAYVKTFQGPAHGIVMEREFLNKYGRPLLGATIKPKLGLSARNYGRVVYEACRGGLDFTKDDENINSQPFMRWRDRFLFAMEGVNRAMAETGEIKGHYLNVTAGTMEEMYRRAEFAKELGSVIVMIDLTVGYTAIQSMANWSRENGVLLHLHRAGHSTYTRQKTHGVSFRVIGKWCRLMGVDHVHAGTVVGKLEGDPATTRGFYDTLRDDHVPTNPGNGIFFDQDWVSMPGVMPVASGGIHAGQMHQLLDLFGDDV…
WP 070015731.1 Streptomyces nanshensis Type IE	Reference	MTISEESTETKERWDPGVQSYAGMGYWNPDYVPKDTDVLAVFRVAPQDGVEPVEAAAAVAGESSTATWTVVWTDRLTAHTHYQAKAYRIDEVPGRPGEYFAYIAYDIDLFEEGSIANLTSSIIGNVFGFKPLKALRLEDMRIPVAYTKTFQGPAHGIVMEREFLNKYGRPLLGATIKPKLGLSARNYGRVVYEACRGGLDFTKDDENINSQPFMRWRDRFLFGMEGVNRAMAETGEIKGHYFNVTAGTMEEMYERAEFARELGSVVVMVDLTVGYTAIQSMANWARRNGVLLHLHRAGHSTYTRQKTHGVSFRVIAKWCRLMGVDHVHAGTVVGKLEGDPATTRGYYDTLRENHVPLNPANGIFFEQDWASLPGVMPVASGGIHAGQMHQLLDLFSDDV…
WP 064080607.1 Rhodococcus opacus Type IE	Reference	MTITENGAETKERWDPGVQSYAGMGYWNPDYIPKDTDVLAVFRVAPQDGVDPIEAAAAVAGESSTATWTVVWTDRLTANTHYQAKAYRVDEVPGRPGEYFAYIAYDIDLFEEGSIANLTSSIIGNVFGFKPLKALRLEDMRIPVAYTKTFQGPAHGIVMEREMLNKYGRPLLGATIKPKLGLSARNYGRVVYEACRGGLDFTKDDENINSQPFMRWRDRFLFGMEGVNKAMAETGEIKGHYFNITAGTMEEMYRRAEFAKEIGSVVVMIDLTIGYTAIQSMAHWCRENGVLLHLHRAGHSTYTRQKTHGVSFRVIAKWCRLMGVDHVHAGTVVGKLEGDPATTRGFYDTLRENNVPTNLENGIFFDQDWASMPGVMPVASGGIHAGQMHQLLDLFQDDV…
WP 036492453.1 Nocardioides sp. CF8 Type IE	Reference	MKERWDPGVQSYAGMGYWNPDYEPKETDILAVFRMTPQDGVDKIEAAAAVAGESSTATWTVVWTDRLTANSHYQAKAYKVDDVPGRPGEYFAYIAYDIDLFEEGSIANLTSSIIGNVFGFKPLKALRLEDMRIPVAYKKTFQGPAHGIVMEREFLNKYGRPLLGATIKPKLGLSARNYGRVVYEACKGGLDFTKDDENINSQPFMRWRDRFLFGMEGVNKAMAETGELKGHYFNITAGTMEEMYRRAEFAKEIGSVIVMIDLTIGYTAIQSMANWCRENGLLLHLHRAGHSTYTRQKTHGVSFRVISQWCRLMGVDHLHAGTVVGKLEGDPATTRGFYDTLREDKVATNLENGIFFDQDWASMPGVMPVASGGIHAGQMHQLLDLFQDDVILQFGGGTI…
PLC2 metabat.65 Alphaproteobacteria	This study	MNKALDVKITDMKERYTSGVLKYRQMGYWEPDYEPKDTDILAVFRLTPQDGVDPEEAAAAVAGESSTATWTVVWTDRLTDSEYYRAKAYKVERVPGSPDQWFAYIAYDLDLFEEGSISNLTASIIGNVFGFKPLKALRLEDMRISPHYLKTFQGPATGIVVERERMNVYGRPLLGATMKPKLGLSGRNYGRVVYEALKGGLDFTKDDENINSQPFMHWRDRFLYCMEGVNKAMAETGEIKGTYLNVTAGTMEDMYERAEFARDLGSVIIMIDLVIGYTAIQSMAKWARKNDMILHLHRAGHSTYTRQKNHGVSFRVIAKWMRMAGVDHIHAGTVVGKLEGDPNVVRGIYDTCREIHVPKNAQHGIFFDQPWASLKKMMPVASGGIHAGQMHQLLHYLQD…
WP 011380043.1 Nitrosospira multiformis Type IC	Reference	MSEAITGAERYKSGVIPYKKMGYWEPDYVPKDTDIIAMFRITPQAGVEPEEAAAAVAGESSTATWTVVWTDRLTACELYRAKAFRTDPVPNTGEGTKTEQQYFAYIAYDLDLFEPGSIANLTASIIGNVFGFKAVKALRLEDMRIPVAYLKTFQGPATGIIVERERLDKFGRPLLGATTKPKLGLSGRNYGRVVYEGLKGGLDFMKDDENINSQPFMHWRDRFLYCMEAVNKASAATGEVKGHYLNVTAGTMEEMYERAEFAKSLGSVIIMIDLVIGYTAIQSMAKWARKNDMILHLHRAGNSTYSRQKNHGMNFRVICKWMRMAGVDHIHAGTVVGKLEGDPLMIKGFYDTLRDRHTPVSLEHGLFFEQ
DDC1 metabat.80 Gammaproteobacteria	This study	MGNMDETKQITDTKKRYSAGVLKYKQMGYWQPDYVPKDTDLIAMFRITPQEGVDEEEAAAAVAGESSTATWTVVWTDRLTACELYRAKAYRVDAVPNTGPGTRTDAQFFAYIAYDIDLFEGGSIANLTASIIGNVFGFKAVKALRLEDMRIPVAYLKTFQGPATGVVVERERLDKFGRPLLGATTKPKLGLSGRNYGRVVYEGLKGGLDFMKDDENINSQPFMHWRDRFLYCMEAVNKASAATGEIKGHYLNVTAGTMEEMYARADFAKSLGSVIIMIDLVIGYTAIQSMALWARKNDMILHLHRAGNSTYSRQKNHGMNFRVICKWMRMAGVDHIHAGTVVGKLEGDPQMIRGFYDTLLDTHTEVQLEKGLFFEQDWASLNKVMPVASGGIHAGQMHQ…
WP 012405686.1 Burkholderia phymatum Type IC	Reference	MNDFSKEAVKPADSATAAAKAEKRSRYAAGVMKYREMGYWQPDYTPKDTDVIALFRITPQPGVEPEEAAAAVAGESSTATWTVVWTDRLTACDMYRAKAFRVEPVPNPAEGEPQYFAFIAYELDLFEEGSVANLTASIIGNVFGFKPLKALRLEDMRIPVAYLKTFQGPPTGIVVERERLDKYGRPLLGATVKPKLGLSGKNYGRVVYEGLKGGLDFLKDDENINSQPFMHWRDRYLFAMEAVHRAQAETGEVKGHYLNVTAGTMEDMYERAEFAKELGSCIVMIDLVIGWTAITSMGRWARKNDMILHLHRAGHGTYTRQRNHGISFRVIAKWLRMAGVDHAHAGTAVGKLDGDPLSVQGYYNVLRESHNSVDLTRGIFFDQHWAGLRKVMPVASGGI…
WP 009521579.1 Ralstonia sp. PBA Type IC	Reference	MNAPDKAVTAQPRKRYDAGVMKYREMGYWEPDYQPKATDVIALFRITPQEGVDPVEAAAAVAGESSTATWTVVWTDRLTACDMYRAKAYRVEPVPNNPEQHFCWVAYDLSLFEEGSITNLTASIIGNVFSFKPIKAARLEDMQFPVSYVKTFAGPPTGIIVERERLDKFGRPLLGATTKPKLGLSGRNYGRVVYEGLKGGLDFMKDDENINSQPFMHWRDRFLFVMDAVNKASAATGEVKGSYLNVTAGTMEEMYRRAEFAKDLGSVIVMIDLVVGWTAIQSMANWCRQNDMILHLHRAGHGTYTRQKNHGVSFRVIAKWLRLAGVDHMHTGTAVGKLEGDPLTVQGYYNVCRDAITRQDLPRGLFFDQDWASLRKVMPVASGGIHAGQMHQLLDLFGD…
WP 012356508.1 Cupriavidus taiwanensis Type IC	Reference	MNAPEPVQGKPRKRYDAGVMKYKEMGYWDADYEPKDTDLLALFRITPQDGVDPVEAAAAVAGESSTATWTVVWTDRLTACDMYRAKAYRVDPVPNNPEQFFCYVAYDLSLFEEGSIANLTASIIGNVFSFKPIKAARLEDMRFPVAYVKTFAGPSTGIIVERERLDKFGRPLLGATTKPKLGLSGRNYGRVVYEGLKGGLDFMKDDENINSQPFMHWRDRFLFVMDAVNKASAATGEVKGSYLNVTAGTMEEMYRRAEFAKSLGSVIIMVDLIVGWTCIQSMSNWCRQNDMILHLHRAGHGTYTRQKNHGVSFRVIAKWLRLAGVDHMHTGTAVGKLEGDPLTVQGYYNVCRDAYTRTDLTRGLFFDQDWASLRKVMPVASGGIHAGQMHQLISLFGDD…
WP 017225359.1 Cupriavidus basilensis Type IC	Reference	MNAPETIQATAKPRKRYDAGVMKYKEMGYWDAGYEPKDTDLLALFRITPQSGVDPVEAAAAVAGESSTATWTVVWTDRLTACDMYRAKAYRVDPVPNNPEQFFCYVAYDLSLFEEGSIANLTASIIGNVFSFKPIKAARLEDMRFPVAYVKTFAGPSTGIIVERERLDKFGRPLLGATTKPKLGLSGRNYGRVVYEGLKGGLDFMKDDENINSQPFMHWRDRFLFVMDAVNKASAATGEVKGSYLNVTAGTMEEMYRRAEFARSLGSVIIMIDLIVGWTCIQSMSNWCRQNDMVLHLHRAGHGTYTRQKNHGVSFRVIAKWLRLAGVDHMHTGTAVGKLEGDPLTVQGYYNVCRDAYTRTDLTRGLFFDQDWASLRKVMPVASGGIHAGQMHQLLDLFG…
WP 024537032.1 Comamonas badia Type IC	Reference	MSTEVTEITDARKRYKAGVLKYREMGYWRPDYQPKATDVICLFRITPQEGVEPEEAAAGVAGESSCATWTVVWTDRLTACDDYRGKAYQVEQVPNNPQQWFAWIAYDLTLFEPGSIANLTASLIGNVFGFKPLKALRLEDMFLPEAYIKTFDGPPLXZIVERERLDKYGRPLLGATTKPKLGLSGRNYGRVIYEGLKGGLDFMKDDENINSQPFMHWRDRFLNVMDAVNKAQAVTGEIKGSYLNVTAATMEDMYERAEFAKALGSVVVMVDLVIGWTAIQSMAKWCRRNDMVMHMHRAGHSTYTRQKSHGVSFRVIAKWCRLAGVDHLHTGTAVGKLEGDPLTVQGYYNVCRDSYTRKDLPRGLFFDMNWADTKKVMPVASGGIHAGQMHQLLHLFGDD…
WP 068677828.1 Variovorax sp. WDL1 Type IC	Reference	MNKPVEEGVITDARKRYSAGVLKYRQMGYWMEDYVPKDTDTICLFRITPQDGVDPIEAAAAVAGESSTATWTVVWTDRLTACDSYRAKAFKVEPVPGITGQYFAWVAYDIILFEEGSIANITASLIGNVFSFKPLQAARLEDIRMPVALVKTFKGPPCGLVTERERLDKFGRPLLGATTKPKLGLSGRNYGRVIYEGLKGGLDFMKDDENINSQPFMHWRDRFLYVMDGVNKASAATGEVKGSYLNVTGATMEDIYERAEFAKELGSIVIMVDLIIGWSAIQSIANWARKHDMIVHMHRAGHGTYTRQKNHGVSFRVMAKWLRLAGVDHLHTGTAVGKLEGDPMTVQGYYNVCRDSFTRQDLPRGLFFDQDWCDTKKVMPVASGGIHAGQMHQLIDLFG…
WP 028312162.1 Derxia gummosa Type IC	Reference	MNTAVDQGVITDAKKRYSAGVLKYRQMGYWDADYVPKDTDVLCLFRITPQDGVDPVEAAAAVAGESSTATWTVVWTDRLTACDSYRAKAYKVEPVPNNPGQYFAWVAYDLILFEEGSIANMTASLIGNVFSFKPLKAARLEDIRIPVAYAKTFKGPPLXZVVERERLDKFGRPLLGATTKPKLGLSGRNYGRVVYEGLKGGLDFMKDDENINSQPFMHWRDRFLYVMDAVNKASAATGEVKGSYLNVTAATMEEMYERAEFAKELGSVIVMVDLVIGWTAIQSMANWCRKHDMIMHMHRAGHGTYTRQKTHGVSFRVIAKWLRLAGCDHLHTGTAVGKLEGDPLTVQGYYNVCRDSYTRQDLPRGLYFDQDWADLKKIMPVASGGIHAGQMHQLIDLFG…
WP 056272636.1 Hydrogenophaga sp. Root209 Type IC	Reference	MTDNTSSVITDAKKRYSAGVLKYRQMGYWQPDYDIKDTDTLCLFRITPQDGVDPVEAAAAVAGESSTATWTVVWTDRLTACDSYRAKAYKVEPVPGRPGEYFAWVAYDLILFEEGSIANMTASLIGNVFSFKPLKAARLEDIRVPVAYVKTFKGPPLXZVVERERLDKFGRPLLGATTKPKLGLSGRNYGRVVYEGLKGGLDFMKDDENINSQPFMHWRDRFLYVMDAVNKASAATGEVKGSYLNITAGTMEEMYRRADFAKELGSVIVMVDLVIGWTAIQSMAEWCRANDMLMHMHRAGHGTYTRQKNHGVSFRVIAKWLRLAGCDHLHTGTAVGKLEGDPMTVQGYYNVCRDSYTKQDLQRGLFFDQDWADLKKVMPVASGGIHAGQMHQLIDLFGD…
WP 066273512.1 Hydrogenophaga palleronii Type IC	Reference	MSEAPTGSTEIKDAKKRYSAGVLKYKQMGYWMPDYVPKDTDTLCLFRITPQDGVDPEEAAAAVAGESSTATWTVVWTDRLTACDSYRAKAYKVIPVPNNPGQYFAYVAYDLILFEEGSIANMTASLIGNVFSFKPLKAARLEDIRIPVAYVKTFKGPPLXZVVERERLDKFGRPLLGATTKPKLGLSGRNYGRVVYEGLKGGLDFMKDDENINSQPFMHWRDRFLFVMDAVNKASAETGEVKGSYLNITAATMEDMYERAEFAKELGSVIVMVDLVIGYTAIQSMANWCRKNDMLMHMHRAGHGTYTRQKNHGVSFRVIAKWLRLAGCDHLHTGTAVGKLEGDPLTVQGYYNVCRDSYTKTDLPRGLYFDQDWADLKKVMPVASGGIHAGQMHQLIDLF…
WP 057674812.1 Curvibacter sp. PAE-UM Type IC	Reference	MSDSTQITDAKKRYSAGVLKYKQMGYWMPDYVPKETDTICLFRITPQEGVDPEEAAAAVAGESSTATWTVVWTDRLTACDSYRAKAYKVQPVPNNPGQYFAWVAYDLILFEEGSISNMTASLIGNVFSFKPLKAARLEDIRIPVAYLKTFKGPPLXZVVERERLDKFGRPLLGATTKPKLGLSGRNYGRVIYEGLKGGLDFMKDDENINSQPFMHWRDRFLYVMDGVNKAQAVTGEVKGSYLNVTGATMEDIYERAEFAKELGSVVIMLDLVIGWSAIQSMANWARKNDMIVHMHRAGHGTYTRQKNHGVSFRVIAKWLRMAGVDHLHTGTAVGKLEGDPMTVQGYYNVCRDSYTKTDLPRGLFFDQDWADTKKVMPVASGGIHAGQMHQLIDLFGDDV…
WP 055394172.1 Acidovorax sp. SD340 Type IC	Reference	MSNTVETGQITDAKTRYSAGVLKYMQMGYWVPDYVPSATDTICLFRITPQDGVDPEEAAAAVAGESSTATWTVVWTDRLTACDSYRAKAYKVIPVPNNPGQYFAYVAYDLILFEEGSISNMTASLIGNVFSFKPLKAARLEDIRLPVAYIKTFKGPPLXZVVERERLDKFGRPLLGATTKPKLGLSGRNYGRVIYEGLKGGLDFMKDDENINSQPFMHWRDRFLYVMDGVNKAQAATGEIKGSYLNVTGATMEDIYERAEFAKELGSVVIMLDLVIGWAAIQSMANWARKNDMIVHMHRAGHGTYTRQKNHGVSFRVIAKWLRLAGVDHLHTGTAVGKLEGDPLTVQGYYNVCRDSYTVTDLPRGIYFDQDWADTKKVMPVASGGIHAGQMHQLLDLFG…
WP 074220012.1 Rhodovulum sp. ES.010 Type IA	Reference	MAKTYDAGVKEYRSTYWEPDYKVKDSDVLAVFKVIPQPGIDREEAAAAVAAESSTGTWTTVWTDLLTDLDYYKGRAYAIEDVPGSDEAFYAFIAYPMDLFEEGSVVNVFTSLVGNVFGFKAVRSLRLEDVRFPLWFVMSCFGPPHGINVERDKMDKYGRPLLGCTIKPKLGLSAKNYGRAVYECLRGGLDFTKDDENVNSQPFMRWRDRFLFCQEAIDKAEAETGERKGHYMNVTAPTVEEMYKRAEFAKELGTPIIMSDYLTLGWAAHNSLSKWCRDNGLLLHVHRAMHAVMDRNPNHGINFRVLTKLLRLLGGDHLHSGTVVGKLEGDREATLGWIDLMRDRYVKEDRSRGIFFDQDWGGMPGVFPVASGGIHVWHMPALVSIFGNDSVLQFGGGTL…
WP 060835762.1 Rhodovulum sulfidophilum Type IA	Reference	MAKTYDAGVKDYRSTYWEPDYTLKDSDILAVFKVIPQPGVSREEAAAAVAAESSTGTWTTVWTDLLTDLDYYKGRAYAIEDVPGNDEAFYAFIAYPMDLFEEGSVVNVFTSIVGNVFGFKAVRSLRLEDVRFPLWFVATCFGPPHGIQVERDKMDKYGRPLLGCTIKPKLGLSAKNYGRAVYECLRGGLDFTKDDENVNSQPFMRWRDRFLFCQEAIDKAEAETGERKGHYMNVTAPTMEEVYKRAEFAKELGTPIIMSDYLTLGWAAHNSLSKWCRDNGLLLHVHRAMHAVLDRNPNHGINFRVLAKMLRLLGGDHLHSGTVVGKLEGDRAATLGWIDLLRDRHIKEDRSRGIFFDQDWGAMPGVFPVASGGIHVWHMPALVSIFGNDSVLQFGGGTL…
WP 074553140.1 Rhodobacter capsulatus Type IA	Reference	MAAKTYDAGVKDYRSIYWEPQYQVKDSDILAVFKVVPQPGVSREEAAAAVAAESSTATWTTVWTDLLTDLDYYKGRAYAIEDVPGSDEAFYAFIAYPMDLFEEGSVVNVFTSLVGNVFGFKAVRALRLEDVRFPLWFVMTCPGAPHGMKVERDLLDKYGRPLLGCTIKPKLGLAAKNYGRAVYECLRGGLDFTKDDENVNSQPFLRWRDRFLFCQEAIRKAEAETGERKGHYMNVTAGTMEEIYERAEFAKEIGTPIIMSDYLTVGWAAHTSLSRWCRKNGMLLHVHRAMHAVMDRNPNHGINFRVLAKILRLMGGDHLHSGTVVGKLEGDREATIGWINLLRDRYIKADRSRGIFFDQDWGPQPGVFPVASGGIHVWHMPALVSIFGNDSVLQFGGGT…
WP 011911026.1 Rhodobacter sphaeroides Type IA	Reference	MAAKTYDAGVKDYRSIYWEPQYQVKDSDILAVFKVVPQPGVSREEAAAAVAAESSTATWTTVWTDLLTDLDYYKGRAYAIEDVPGSDEAFYAFIAYPMDLFEEGSVVNVFTSLVGNVFGFKAVRALRLEDVRFPLWFVMTCPGAPHGMKVERDLLDKYGRPLLGCTIKPKLGLSAKNYGRAVYECLRGGLDFTKDDENVNSQPFLRWRDRFLFCQEAIEKAEAETGERKGHYMNVTAGTMEEIYERAEFAKEIGTPIIMSDYLTVGWSAHTSLSRWCRKNGMLLHVHRAMHAVMDRNPNHGINFRVLAKILRLMGGDHLHSGTVVGKLEGDREATIGWINLLRDRFIKADRSRGIFFDQDWGPQPGLFPVASGGIHVWHMPALVSIFGNDSVLQFGGGT…
WP 046302652.1 Grimontia Type IA	Reference	MAKSYQAGVKEYRETYWMPEYVPADTDLLACFKIEPQAGVPREEAAAAVAAESSTGTWTTVWTDLLTDLDYYKGRAYAIEDVPGDDTSFYAFVAYPIDLFEEGSVVNVLTSLVGNVFGFKAIRALRLEDVRFPIAYVKTCGGPPNGIQVERDKLNKYGRALLGCTIKPKLGLSAKNYGRACYEGLRGGLDFTKDDENVNSQPFMRWRDRFEYVAEAVHRAERETGERKGHYLNVTAPTPEEMYRRAEFAKELDMPIIMHDYLTAGFTANLXZANWCRENGMLLHIHRAMHAVLDRNPRHGIHFRVLSKCLRLSGGDHLHSGTVVGKLEGDREATLGWIDIMRDRFIKEDRSRGIFFDQDFGSMPGVLPVASGGIHVWHMPALVSIFGDDAVFQFGGGTL…
WP 002537133.1 Grimontia sp. AK16 Type IA	Reference	MAKSYQAGVKEYRETYWMPEYIPADTDILACFKIEPQPGVPREEAAAAVAAESSTGTWTTVWTDLLTDLDYYKGRAYAIEDVPGDDSTFYAFVAYPIDLFEEGSVVNVLTSLVGNVFGFKAIRGLRLEDVRFPIAYVKTCGGPPNGIQVERDKLNKYGRALLGCTIKPKLGLSAKNYGRACYEGLRGGLDFTKDDENVNSQPFMRWRDRFEYVAEAIHRAERETGERKGHYLNVTAPTPEEMYRRAEFAKELDMPIIMHDYLTAGFTANLXZANWCRENGMLLHIHRAMHAVLDRNPRHGIHFRVLSKCLRLSGGDHLHSGTVVGKLEGDREATLGWIDIMRDRFIKEDRSRGIFFDQDFGSMPGVLPVASGGIHVWHMPALVSIFGDDAVFQFGGGTL…
WP 074632378.1 Nitrosospira multiformis Type IA	Reference	MSGKKYQAGVKDYRESYWEPNYIPLDTDLLACFKIVAQDGVPREEAAAAVAAESSTGTWTTVWTDLLTDMDYYKGRAYRIEPVPGDNTAYYAFVAYPIDLFEEGSVVNVLTSLVGNVFGFKAIRSLRLEDLRFPIAYVKTCGGPPNGIQVERDRMNKYGRAFLGCTIKPKLGLSAKNYGMAVYECLRGGLDFTKDDENINSQPFMRWRHRFEFVMDAVLKAQAETGERKGHYLNVTAATPEEMYKRAEFAKELGAPIIMHDYLTGGICANLXZANWCRDNGMLLHIHRAMHAVLDRNRYHGIHFRVLTKCLRLSGGDHLHSGTVVGKLEGDRAATLGWIDTMRESYIPENRERGLFFDQDWGSMPGVMPVASGGIHVWHIPALVNIFGDDSCLQFGGGT…
WP 076980007.1 Roseovarius sp. DY6-4 Type IA	Reference	MAEKTYQAGVKDYAKTYWTPDYVPLDTDLLAVFKVVAQEGVPREEAAAAVAAESSTGTWTTVWTDLLTDLEYYKGRCYRIEEVPGNRDAFFAFIAYPIDLFEEGSVVNVLTSLVGNVFGFKAVRSLRLEDIRFPLAYVKTCGGPPNGIQVERDRLNKYGRALLGCTIKPKLGLSAKNYGRAVYECLRGGLDFTKDDENINSQPFMRWQHRFEFVMEAVQKAEAETGERKGHYLNVTAATPEEMYKRAEFAKQLGAPIIMHDFFTAGFTANLXZANWCRENGMLLHIHRAMHAVVDRNPMHGIHFRVLTKCLRLSGGDHMHSGTVVGKLEGDREATLGWVDQMREPFIPENRKRGLFFDQDWGAMPGVMPVASGGIHVWHMPALVQIFGDDACLQFGGGT…
PLC3 metabat.6 Eremiobacterota	This study	MATNTFEAGVKDYRKHYWTPDYVPLDSDLLAVFKIVTQAGVPREEAAAAVAAESSTGTWTTVWTDLLTDLDYYRGRAYRIEAVPGDPTAFYAFIAYPLDLFEEGSVVNVLTSLVGNVFGFKAVRSLRLEDIRFPLAYVKTCGGPPNGIQLERDRLGKYGRPLLGCTIKPKLGLSAKNYGRAVYECLRGGLDFTKDDENVNSQPFMRWQHRFEFVMEAVQKAEGETGERKGHYLNVTAPTPEEMYKRAEFAKSLGAPIIMHDFLTAGFTANLXZANWCRENGMLLHIHRAMHAVLDRNPYHGIHFRVLTKCLRLSGGDHLHSGTVVGKLEGDREATIGWVDLMREPFVPENRARGIFFDQDWGSMPGVMPVASGGIHVWHMPALTAIFGDDACFQFGGGT…
WP 008962242.1 Bradyrhizobium sp. STM 3809 Type IA	Reference	MAEKSYQAGVKDYRKTYWTPDYVPLDTDLLAVFKIVAQAGVPREEAAAAVAAESSTGTWTTVWTDLLTDLDYYKGRAYRIEPVPGDDNAFYAFIAYPIDLFEEGSVVNVLTSLVGNVFGFKAVRSLRLEDIRFPLAYVKTCGGPPNGIQLERDRLNKYGRALLGCTIKPKLGLSAKNYGRAVYECLRGGLDFTKDDENINSQPFMRWQHRFEFVMEAVHKATSETGERKGHYLNVTAPTPEEMYKRAEFAKSLGAPIIMHDFLTAGFTANLXZANWCRENGMLLHIHRAMHAVLDRNPMHGIHFRVLTKCLRLSGGDHLHSGTVVGKLEGDREATIGWVDLMREPFVPENRARGIFFDQDWGAMPGVMPVASGGIHVWHMPALTAIFGDDACFQFGGGT…
WP 011925328.1 Bradyrhizobium sp. ORS 278 Type IA	Reference	MAEKSYQAGVKEYRKTYWTPEYVPLDTDLLAVFKIVAQAGVPREEAAAAVAAESSTGTWTTVWTDLLTDLDYYKGRAYRIEPVPGDDNAFYAFIAYPIDLFEEGSVVNVLTSLVGNVFGFKAVRSLRLEDIRFPLAYVKTCGGPPNGIQLERDRLNKYGRPLLGCTIKPKLGLSAKNYGRAVYECLRGGLDFTKDDENINSQPFMRWQHRFEFVMEAVHKATSETGERKGHYLNVTAPTPEEMYKRAEFAKSLGAPIIMHDFLTAGFTANLXZANWCRENGMLLHIHRAMHAVLDRNPMHGIHFRVLTKCLRLSGGDHLHSGTVVGKLEGDREATIGWVDLMREPFVPENRARGIFFDQDWGAMPGVMPVASGGIHVWHMPALTAIFGDDACFQFGGGT…
WP 011142153.1 Gloeobacter violaceus Type IB	Reference	MSYTKTQAKAGYQAGVKDYRLTYYTPDYTPKDTDVLAAFRVTPQPGVPIEEAGAAVAAESSTGTWTTVWTDGLTELDRYKGRCYDIEPVPGEDNQWICYIAYPLDLFEEGSVTNVLTSLVGNVFGFKALRALRLEDIRFPIALVKTYQGPPHGIVVERDKINKYGRPLLGCTIKPKLGLSAKNYGRAVYECLRGGLDFTKDDENINSQPFMRWRDRFLFVQDAIVKSQAETGEIKGHYLNCTAGTCEEMMERAEFAKELKTPIIMHDYLTGGFTANTTLAKWCRRNGILLHIHRAMHAVIDRQKNHGIHFRVLAKCLRLSGGDHIHTGTVVGKLEGERASTMGFVDLLREEHVERDLSRGIYFTQDWASMPGVMAVASGGIHVWHMPALLDIFGDDAVL…
WP 009626920.1 Pseudanabaena Type IB	Reference	MSYSKTQSKAKAGYDAGVQDYKLKYYTPDYTPRDTDLLAAFRFVPQPGVPPEEAAAAVAAESSTGTWTTVWTDLLTDLDRYKGRCYDVEPVPNEDNQYIAYIAYPLDLFEEGSVTNLLTSLVGNVFGFKALRALRLEDIRVPIAYLKTFQGPPHGIQVERDKLNKYGRPLLGCTIKPKLGLSAKNYGRAVYECLRGGLDFTKDDENINSQPFMRWRDRFLFVQEAIEKAQAETGEIKGHYLNVTAPTSEQMMERAAFAKEIGTPIIMHDFLTGGFTANTSLAKYCRENGLLLHIHRAMHAVIDRQKTHGIHFRVLAKCLRMSGGDHLHSGTVVGKLEGEKGITMGFVDLMREDHIELDRDRGIYFTQDWASMPGVLPVASGGIHVWHMPALVEIFGDDS…
PLC1 metabat.8 Cyanobacteria	This study	MSYSKTQSKAKAGYDAGVQDYKLKYYTPDYTPRDTDLLAAFRFVPQPGVPPEEAAAAVAAESSTGTWTTVWTDLLTDLDRYKGRCYDVEPVANEDNQYIAYIAYPLDLFEEGSVTNLLTSLVGNVFGFKALRALRLEDIRVPIAYLKTFQGPPHGIQVERDKLNKYGRPLLGCTIKPKLGLSAKNYGRAVYECLRGGLDFTKDDENINSQPFMRWRDRFLFVQEAIEKAQAESGEVKGHYLNVTAPTCEQMMERAAFAKEIKTPIIMHDFLTGGFTANTTLAKYCRDNGLLLHIHRAMHAVIDRQKTHGIHFRVLAKCLRMSGGDHLH
WP 073594209.1 Phormidium ambiguum Type IB	Reference	MSYAQTKTQSKSGYQAGVKDYKLTYYTPDYTPKDTDILACFRVTPQPGVPPEEAGAAVAAESSTGTWTTVWTDLLTDLDRYKGRCYDVEPVPGEDNQYFCFVAYPLDLFEEGSVTNMLTSIVGNVFGFKALKALRLEDLRIPVAYLKTFQGPPHGIVVERDKLNKYGRPLLGCTIKPKLGLSAKNYGRAVYECLRGGLDFTKDDENINSQPFMRWRDRFLFVQEAIEKAQAETGEIKGHYLNVTAPTCEEMMERAEFAKEIGTPIIMHDYLTGGFTANTTLAKWCRRNGVLLHIHRAMHAVIDRQRIHGIHFRVLAKCLRMSGGDHLHSGTVVGKLEGEKGITMGFVDLMRENYVEEDRSRGIFFTQDWASMPGVMPVASGGIHVWHMPALVEIFGDDS…
WP 015182291.1 Microcoleus sp. PCC 7113 Type IB	Reference	MSYSKTSTQSKAGYDAGVKDYKLTYYTPDYTPKDTDVLAAFRVTPQPGVPPEEAGAAVAAESSTGTWTTVWTDLLTDLDRYKGRCYDIEPVPGEDNQFIAFIAYPLDLFEEGSVTNLLTSLVGNVFGFKALRALRLEDLRIPIAYMKTFQGPPHGITVERDKLNKYGRPLLGCTIKPKLGLSAKNYGRAVYECLRGGLDFTKDDENINSQPFMRWRDRFLFVQEAIEKAQAETGEIKGHYLNVTAPTCEEMMERAEFAKEIKTPIIMHDYLTGGFTANTSLAKWCRRNGVLLHIHRAMHAVIDRQKNHGIHFRVLAKCLRMSGGDHLHSGTVVGKLEGEKGITMGFVDLMREDHIEQDRARGIYFTQDWASMPGVMPVASGGIHVWHMPALVEIFGDDS…
WP 007355437.1 Oscillatoria sp. PCC 6506 Type IB	Reference	MSYSQTQTQSKAGYKAGVQDYKLTYYTPDYTPKDTDILAAFRVTPQPGVPPEEAGAAVAAESSTGTWTTVWTDLLTDLDRYKGRCYDIEPVPGEDNQYICFIAYPLDLFEEGSVTNLLTSLVGNVFGFKALRALRLEDLRIPIAYLKTFQGPPHGITVERDKLNKYGRPLLGCTIKPKLGLSAKNYGRAVYECLRGGLDFTKDDENINSQPFMRWRDRFLFVQDAIEKAQAETGEVKGHYLNVTAPTCEEMMERAEFAKELKTPIIMHDYLTGGFTANTTLAKWCRRNGILLHIHRAMHAVIDRQKNHGIHFRVLAKCLRMSGGDHLHSGTVVGKLEGEKGITMGFVDLMREDHIEQDRARGIYFTQDWASMPGVMPVASGGIHIWHMPALVEIFGDDS…
WP 015205060.1 Crinalium epipsammum Type IB	Reference	MAYSQTKTQSKTGYKAGVQDYRLTYYTPDYTPKDTDVLAAFRVTPQPGVPPEEAGAAVAAESSTGTWTTVWTDLLTDLDRYKGRCYDIEPVPGEDNQFIAYIAYPLDLFEEGSVTNLLTSLVGNVFGFKALRALRLEDLRIPVAYLKTFQGPPHGIQVERDKLNKYGRPLLGCTIKPKLGLSAKNYGRAVYEVLRGGLDFTKDDENINSQPFMRWRDRFLFVQEAIEKAQAETGEIKGHYLNVTAPTCEEMMERAEFAKEIGTPIIMHDYLTGGFTANTTLAKWCRRNGVLLHIHRAMHAVIDRQKNHGIHFRVLAKCLRMSGGDHLHSGTVVGKLEGEKGITMGFVDLMRENYVEQDRDRGIFFTQDWASMPGVMPVASGGIHVWHMPALVEIFGDDS…
PLC1 metabat.8 Cyanobacteria	This study	MAYAQTQTQSKAGYKAGVQDYKLTYYTPDYTPKDTDILAAFRVTPQPGVPPEEAGAAVAAESSTGTWTTVWTDLLTDLDRYKGRCYDIEPVPGEDNQYICFIAYPLDLFEEGSVTNLLTSLVGNVFGFKALRALRLEDLRVPIAYLKTFQGPPHGITVERDKLNKYGRPLLGCTIKPKLGLSAKNYGRAVYEVLRGGLDFTKDDENINSQPFMRWRDRFLFVQEAIEKSQAETGEVKGHYLNVTAPTFEEMMERAEFAKEIKTPIIMHDYLTGGFTANTSLAKWCRKNGILLHIHRAMHAVIDRQKNHGIHFRVLAKCLRMSGGDHLHSGTVVGKLEGEKGITMGFVDLMREDHIEEDRSRGIYFTQDWASMPGVMPVASGGIHIWHMPALVEIFGDDS…
WP 006632943.1 Microcoleus vaginatus Type IB	Reference	MAYAQTQTQSKAGYKAGVQDYKLTYYTPDYTPKDTDVLAAFRVTPQPGVPPEEAGAAVAAESSTGTWTTVWTDLLTDLDRYKGRCYDIEPVPGEDNQYICFIAYPLDLFEEGSVTNLLTSLVGNVFGFKALRALRLEDLRIPIAYLKTFQGPPHGITVERDKLNKYGRPLLGCTIKPKLGLSAKNYGRAVYEVLRGGLDFTKDDENINSQPFMRWRDRFLFVQEAIEKAQAETGEVKGHYLNVTAPTCEEMMERAEFAKEIKTPIIMHDYLTGGFTANTTLAKWCRRNGILLHIHRAMHAVIDRQKNHGIHFRVLAKCLRMSGGDHLHSGTVVGKLEGEKGITMGFVDLMREDHIEEDRSRGIYFTQDWASMPGVMPVASGGIHIWHMPALVEIFGDDS…
WP 068787375.1 Phormidium willei Type IB	Reference	MVQAKAGYKAGVQDYRLTYYTPDYTPKDTDLLACFRMSPQPGVPAEEAAAAVAAESSTGTWTTVWTDGLTDLDRYKGRCYDIESVPGEDNQYFCFVAYPMDLFEEGSVTNILTSIVGNVFGFKALKALRLEDIRFPVALVKTFQGPPHGITVERDKLNKYGRPLLGCTIKPKLGLSAKNYGRAVYECLRGGLDFTKDDENINSQPFMRWRDRFLFVQEAIEKAQAETNEIKGHYLNVTAPTVEEMMKRAEFAKEIGTPIIMHDFLTGGFTANTTLARWCRDNGVLLHIHRAMHAVIDRQKIHGIHFRVLAKCLRLSGGDHLHSGTVVGKLEGEKGITMGFVDLMREDFVEEDRSRGIFFTQDWASIPGVMPVASGGIHVWHMPALLEIFGDDSCLQFGG…
WP 075902873.1 Moorea bouillonii Type IB	Reference	MSYSSTSTQTKAGYDAGVKDYKLTYYTPDYTPKDTDILAAFRVTPQPGVPPEEAGAAVAAESSTGTWTTVWTDLLTDLDRYKGRCYDIEPVRGEDNQFICFIAYPLDLFEEGSVTNMLTSIVGNVFGFKALRALRLEDLRIPIAYLKTFQGPPHGIVVERDKLNKYGRPLLGCTIKPKLGLSAKNYGRAVYECLRGGLDFTKDDENINSQPFMRWRDRFLFVAEAIHKSQAETGEIKGHYLNVTAPTCEEMMKRAEFAKSLDMPIIMHDYLTGGFTANTTLARWCRDNGVLLHIHRAMHAVIDRQKHHGMHFRVLAKCLRMSGGDHLHSGTVVGKLEGEKGITMGFVDLMREDHIEQDRERGIYFTQDWASMPGVMPVASGGIHVWHMPALVEIFGDDS…
WP 058999489.1 Leptolyngbya sp. NIES-2104 Type IB	Reference	MSYAQTQTQAKAGYKAGVQDYRLTYYTPDYTPKDTDILAAFRVTPQPGVPPEEAAAAVAAESSTGTWTTVWTDLLTDLDRYKGRCYDIEPVRGEDSQFIAYIAYPLDLFEEGSVTNLLTSLVGNVFGFKALKALRLEDLRIPVAYLKTFQGPPHGIQVERDKINKYGRPLLGCTIKPKLGLSAKNYGRAVYECLRGGLDFTKDDENINSQPFQRWRDRFLFVADAIHKSQAETGEIKGHYLNVTAATCEDMLERAAFAKELEMPIIMHDFLTAGFTANTTLAKWCRANGVLLHIHRAMHAVIDRQKNHGIHFRVLSKCLRMSGGDHIHTGTVVGKLEGDKAITLGFIDLLRENYVERDPSRGVYFTQDWASMPGVMAVASGGIHVWHMPALVEIFGDDS…
WP 017288868.1 Leptolyngbya boryana Type IB	Reference	MSYAQTKTQSKAGYKAGVQDYRLTYYTPDYTPKDTDILAAFRVTPQPGVPPEEAAAAVAAESSTGTWTTVWTDLLTDLDRYKGRCYDIEPVRGEDSQFIAYIAYPLDLFEEGSVTNLLTSLVGNVFGFKALKALRLEDLRIPVAYLKTFQGPPHGIQVERDKINKYGRPMLGCTIKPKLGLSAKNYGRAVYECLRGGLDFTKDDENINSQPFQRWRDRFLFVADAIHKAQAETGEIKGHYLNVTAATCEEMLKRAEFAKELEMPIIMHDFLTGGFTANTSLAHWCRDNGVLLHIHRAMHAVIDRQKNHGIHFRVLAKCLRMSGGDHIHTGTVVGKLEGDKAITLGFIDLLRENYIERDPSRGVYFTQDWASMPGVMAVASGGIHVWHMPALVEIFGDDS…
WP 068814347.1 Phormidesmis priestleyi Type IB	Reference	MSYAQTKTQAKAGYKAGVQDYRLTYYTPDYTPKDTDILAAFRVTPQPGVPPEEAAAAVAAESSTGTWTTVWTDLLTDLDRYKGRCYDIEPVKGEDSQFIAYIAYPLDLFEEGSVTNLLTSLVGNVFGFKALKALRLEDLRIPVAYLKTFQGPPHGIQVERDKINKYGRPMLGCTIKPKLGLSAKNYGRAVYECLRGGLDFTKDDENINSQPFQRWRDRFLFVADAIHKAQAETGEIKGHYLNCTAATCEEMLKRAEYAKELEMPIIMHDFLTAGFTANTTLAHWCRDNGVLLHIHRAMHAVIDRQKNHGIHFRVLAKCLRMSGGDHIHTGTVVGKLEGDKAITLGFIDLLRENYIERDPSRGIYFTQDWASMPGVMAVASGGIHVWHMPALVDIFGDDS…
PLC1 metabat.42 Cyanobacteria	This study	MSYAQTKTQAKAGYKAGVQDYRLTYYTPDYTPKDTDILAAFRVTPQPGVPPEEAAAAVAAESSTGTWTTVWTDLLTDLDRYKGRCYDIEPVKGEDSQFIAYIAYPLDLFEEGSVTNLLTSLVGNVFGFKALKALRLEDLRIPVAYLKTFQGPPHGIQVERDKINKYGRPMLGCTIKPKLGLSAKNYGRAVYECLRGGLDFTKDDENINSQPFQRWRDRFLFVADAIHKAQAETGEIKGHYLNCTAGTCEEMLKRAEYAKELEMPIIMHDFLTAGFTANTTLAHWCRDNGVLLHIHRAMHAVIDRQKNHGIHFRVLAKCLRMSGGDHIHTGTVVGKLEGDKAITLGFIDLLRENYIERDPSRGIYFTQDWASMPGVMAVASGGIHVWHMPALVDIFGDDS…
WP 073640464.1 Nostoc calcicola Type IB	Reference	MSYAQTKTQSKSGYQAGVKDYRLTYYTPDYTPKDTDLLAAFRVTPQPGVPPEEAGAAVAAESSTGTWTTVWTDLLTDLDRYKGRCYDIEPVPGEDNQFIAYVAYPLDLFEEGSVTNVLTSIVGNVFGFKALRALRLEDIRFPVAYIKTFQGPPHGIQVERDKLNKYGRPLLGCTIKPKLGLSAKNYGRAVYECLRGGLDFTKDDENINSAPFQRWRDRFLFVSEAIAKAQAETGEIKGHYLNVTAPTCEEMLKRAEYAKELKQPIIMHDYLTAGFTANTTLARWCRDNGILLHIHRAMHAVIDRQKNHGIHFRVLAKALRLSGGDHIHTGTVVGKLEGERGITMGFVDLLRENYVEQDKSRGIYFTQDWASLPGVMAVASGGIHIWHMPALVEIFGDDS…
PLC1 metabat.45 Cyanobacteria	This study	MSYAQTKTQSKTGYKAGVQDYRLTYYTPDYTPKDTDILAAFRVTPQPGVPPEEAAAAVAAESSTGTWTTVWTDLLTDLDRYKGRCYDIEPVPGDDNQFIAYIAYPLDLFEEGSVTNMLTSIVGNVFGFKALRALRLEDLRIPVAYLKTFQGPPHGIQVERDKLNKYGRPLLGCTIKPKLGLSAKNYGRAVYECLRGGLDFTKDDENINSAPFQRWRDRFLFVSEAITKAQAETGEIKGHYLNVTAPTCEEMLKRAEFAKELKQPIIMHDYLTAGFTANTTLARWCRDNGILLHIHRAMHAVIDRQKNHGIHFRVLAKALRMSGGDHIHTGTVVGKLEGERGITMGFVDLLRENYIEQDKSRGIYFTQDWASLPGVMAVASGGIHIWHMPALVEIFGDDS…
WP 062295463.1 Nostoc piscinale Type IB	Reference	MSYAQTKTQSKAGYKAGVQDYRLTYYTPDYTPKDTDLLAAFRVTPQPGVPFEEAAAAVAAESSTGTWTTVWTDLLTDLDRYKGRCYDIEPVPGEDNQFIAYIAYPLDLFEEGSITNVLTSIVGNVFGFKALRALRLEDIRFPVAYIKTFQGPPHGIQVERDKLNKYGRPLLGCTIKPKLGLSAKNYGRAVYECLRGGLDFTKDDENINSAPFQRWRDRFLFVADAIHKSQAETGEIKGHYLNVTAPTCEEMLKRAEYAKELNMPIIMHDYLTAGFTANTTLARWCRDNGLLLHIHRAMHAVIDRQKNHGIHFRVLAKALRLSGGDHIHTGTVVGKLEGERGITMGFVDLLRENYVEQDKSRGIYFTQDWASLPGVMAVASGGIHVWHMPALVEIFGDDS…
WP 017316302.1 Mastigocladopsis repens Type IB	Reference	MSYAQTKTQTKSGYQAGVKDYRLTYYTPDYTPKDTDVLAAFRVTPQPGVPPEEAGAAVAAESSTGTWTTVWTDLLTDLDRYKGRCYDIEPVAGEDNQYICYVAYPLDLFEEGSVTNMFTSIVGNVFGFKALKALRLEDLRIPVAYLKTFQGPPHGIQVERDKLNKYGRPLLGCTIKPKLGLSAKNYGRAVYECLRGGLDFTKDDENINSAPFQRWRDRFTFVAEAIHKAQAETGEIKGHYLNVTAPTCEEMLKRAEYAKELKMPIVMHDYLTAGFTANTTLARWCRDNGILLHIHRAMHAVIDRQKNHGIHFRVLAKALRMSGGDHIHTGTVVGKLEGERGITMGFVDLLRENYVEQDKSRGIYFTQDWASMPGVMAVASGGIHVWHMPALVEIFGDDS…
WP 040009685.1 Cylindrospermopsis Type IB	Reference	MSYAQTKTQSKSGYQAGVKDYRLTYYTPDYTPKDTDLLAAFRMTPQPGVPPEEAGAAVAAESSTGTWTTVWTDLLTDLDRYKGRCYDIEPVAGEDNQYIAYVAYPLDLFEEGSVTNMFTSIVGNVFGFKALRALRLEDLRIPVAYLKTFQGPPHGIQVERDKLNKYGRPLLGCTIKPKLGLSAKNYGRAVYECLRGGLDFTKDDENINSAPFQRWRDRFLFVAEAIKKSQAETGEIKGHYLNVTAPTCEEMLKRAEFAKELEMPIIMHDYLTAGFTANTTLARWCRDNGLLLHIHRAMHAVIDRQKNHGIHFRVLAKALRMSGGDHIHTGTVVGKLEGDRAITMGFVDLLRENYVEQDKSRGIYFTQDWASMPGVMAVASGGIHVWHMPALVEIFGDDS…

## Sheet: Table S4
Table S4 Characteristics of the metagenome-assembled genomes (MAGs). The relative abundance of each MAG in each sample was determined as the percentage of reads recruited by a MAG relative to the total reads recruited by all MAGs in that sample. Potential carbon-fixing MAGs are highlighted in red.
MAGs number	MAGs name	GTDB classifiction	GTDB classifiction	Completeness	Contamination	Relative abundance of each MAG
						PL1	PL2	PL3	QY1	QY2	QY3	DKMD1	DKMD2	DKMD3	TGL1	TGL2	TGL3	DD1	DD2	DD3
MAG1	DDC2_metabat.58	d__Bacteria;p__Gemmatimonadota;c__Gemmatimonadetes;o__Gemmatimonadales;f__Gemmatimonadaceae;g__Gemmatimonas;s__	d__Bacteria;p__Gemmatimonadota;c__Gemmatimonadetes;o__Gemmatimonadales;f__Gemmatimonadaceae;g__Gemmatimonas;s__	85.71	4.66	0.00130992	0.00171927	0.00122401	0.218656	0.188576	0.380061	0.380191	0.325866	0.995818	1.23607	1.36151	1.19226	1.93719	2.79919	2.33104
MAG2	DDC1_metabat.70	d__Bacteria;p__Actinobacteriota;c__Thermoleophilia;o__Solirubrobacterales;f__Solirubrobacteraceae;g__SEOHO-28;s__	d__Bacteria;p__Actinobacteriota;c__Thermoleophilia;o__Solirubrobacterales;f__Solirubrobacteraceae;g__SEOHO-28;s__	83.79	4.31	0.00656002	0.00488959	0.00415411	0.161851	0.145818	0.136669	0.260239	0.179983	0.150212	0.111582	0.103006	0.113111	3.51825	1.49191	1.68163
MAG3	DDC2_metabat.17	d__Bacteria;p__Proteobacteria;c__Alphaproteobacteria;o__Sphingomonadales;f__Sphingomonadaceae;g__Sandarakinorhabdus;s__	d__Bacteria;p__Proteobacteria;c__Alphaproteobacteria;o__Sphingomonadales;f__Sphingomonadaceae;g__Sandarakinorhabdus;s__	91.77	1.16	0.0046731	0.00341102	0.00230401	0.0771117	0.0448493	0.0925014	0.0448183	0.0349075	0.0733146	0.0734131	0.0765042	0.0706188	1.62293	2.37189	2.73638
MAG4	DDC1_metabat.80	d__Bacteria;p__Proteobacteria;c__Gammaproteobacteria;o__Burkholderiales;f__Burkholderiaceae;g__Rhizobacter;s__	d__Bacteria;p__Proteobacteria;c__Gammaproteobacteria;o__Burkholderiales;f__Burkholderiaceae;g__Rhizobacter;s__	93.32	4.29	0.176367	0.086651	0.109951	0.22441	0.0744003	0.108988	0.055324	0.0508685	0.0383934	0.0247133	0.0252865	0.0265663	4.34171	2.98529	3.00214
MAG5	DDC2_metabat.114	d__Bacteria;p__Chloroflexota;c__Chloroflexia;o__Chloroflexales;f__Chloroflexaceae;g__OHK40;s__	d__Bacteria;p__Chloroflexota;c__Chloroflexia;o__Chloroflexales;f__Chloroflexaceae;g__OHK40;s__	88.84	3.77	0.00350872	0.00372049	0.00339967	0.348843	0.364313	0.254643	0.675376	0.507427	0.162332	0.0381518	0.0337768	0.0778013	5.11584	3.47879	1.6126
MAG6	DDC2_metabat.66	d__Bacteria;p__Bacteroidota;c__Bacteroidia;o__Chitinophagales;f__Chitinophagaceae;g__Ferruginibacter;s__	d__Bacteria;p__Bacteroidota;c__Bacteroidia;o__Chitinophagales;f__Chitinophagaceae;g__Ferruginibacter;s__	91.03	2.22	0.00156463	0.00166769	0.00110192	0.0263618	0.033269	0.0336949	0.0488808	0.0357713	1.01751	1.46115	1.32133	1.31946	0.994415	3.03002	3.1028
MAG7	DDC2_metabat.89	d__Archaea;p__Thermoproteota;c__Thermoproteia;o__Sulfolobales;f__Sulfolobaceae;g__Metallosphaera;s__Metallosphaera sedula	d__Archaea;p__Thermoproteota;c__Thermoproteia;o__Sulfolobales;f__Sulfolobaceae;g__Metallosphaera;s__Metallosphaera sedula	98.81	0	0.00107601	0.000832124	0.000669917	0.00329523	0.00375681	0.00333338	0.00845258	0.80845	0.00875794	0.782273	0.00906116	0.00938155	0.0096766	2.17399	0.0180713
MAG8	DDC3_metabat.42	d__Bacteria;p__Chloroflexota;c__Chloroflexia;o__Chloroflexales;f__Roseiflexaceae;g__;s__	d__Bacteria;p__Chloroflexota;c__Chloroflexia;o__Chloroflexales;f__Roseiflexaceae;g__;s__	97.8	0.94	0.00378422	0.00397838	0.0034028	0.0205576	0.0191907	0.0216809	0.0786286	0.0481645	0.0346116	0.00907733	0.00990834	0.0129107	19.6824	14.5739	11.4111
MAG9	DDC3_metabat.82	d__Bacteria;p__Deinococcota;c__Deinococci;o__Deinococcales;f__;g__;s__	d__Bacteria;p__Deinococcota;c__Deinococci;o__Deinococcales;f__;g__;s__	84.18	2.9	0.0263596	0.00269237	0.00130227	0.085492	0.0717085	0.0526258	0.0968442	0.0596001	0.161027	0.172419	0.187669	0.175909	4.27089	4.59406	6.51107
MAG10	DDC2_metabat.100	d__Bacteria;p__Bacteroidota;c__Bacteroidia;o__Chitinophagales;f__Chitinophagaceae;g__Ferruginibacter;s__	d__Bacteria;p__Bacteroidota;c__Bacteroidia;o__Chitinophagales;f__Chitinophagaceae;g__Ferruginibacter;s__	88.46	8.07	0.0033008	0.00312562	0.00200975	0.143284	0.0725993	0.108557	0.0522443	0.0458549	0.0927988	0.111075	0.101367	0.109386	1.09046	4.11732	2.93658
MAG11	PLC1_metabat.37	d__Bacteria;p__Proteobacteria;c__Gammaproteobacteria;o__Burkholderiales;f__Burkholderiaceae;g__Rhizobacter;s__	d__Bacteria;p__Proteobacteria;c__Gammaproteobacteria;o__Burkholderiales;f__Burkholderiaceae;g__Rhizobacter;s__	82.08	1.93	0.558906	1.34014	0.314683	0.0923668	0.0473667	0.0513619	0.0202906	0.0135199	0.0145745	0.014047	0.0116764	0.0152517	0.037324	0.0298509	0.0354596
MAG12	QYC2_metabat.45	d__Bacteria;p__Proteobacteria;c__Gammaproteobacteria;o__Xanthomonadales;f__Xanthomonadaceae;g__Arenimonas;s__	d__Bacteria;p__Proteobacteria;c__Gammaproteobacteria;o__Xanthomonadales;f__Xanthomonadaceae;g__Arenimonas;s__	87.54	9.6	0.00380502	0.00353137	0.00309289	1.29193	1.68793	0.983306	0.172284	0.139987	0.230161	0.264443	0.262387	0.251812	0.337155	0.236831	0.196473
MAG13	DDC3_metabat.83	d__Bacteria;p__Actinobacteriota;c__Actinomycetia;o__Actinomycetales;f__Angustibacteraceae;g__;s__	d__Bacteria;p__Actinobacteriota;c__Actinomycetia;o__Actinomycetales;f__Angustibacteraceae;g__;s__	80.83	3.2	0.0173929	0.00889204	0.00850857	0.0575745	0.042603	0.0557786	0.281905	0.16759	0.109651	0.0235808	0.022524	0.0281979	7.34843	5.85832	7.15481
MAG14	DKMDC1_metabat.88	d__Bacteria;p__Chloroflexota;c__Chloroflexia;o__Chloroflexales;f__Roseiflexaceae;g__;s__	d__Bacteria;p__Chloroflexota;c__Chloroflexia;o__Chloroflexales;f__Roseiflexaceae;g__;s__	93.04	0	0.00122156	0.00113472	0.000879657	0.867566	0.892145	0.543758	1.18908	0.527218	0.446102	0.331788	0.323458	0.324772	2.74988	2.71181	2.29043
MAG15	DDC3_metabat.2	d__Bacteria;p__Bacteroidota;c__Bacteroidia;o__Cytophagales;f__;g__;s__	d__Bacteria;p__Bacteroidota;c__Bacteroidia;o__Cytophagales;f__;g__;s__	93.84	1.06	0.00139309	0.00129976	0.000973571	1.19864	1.15638	0.613634	0.196877	0.236898	0.189379	0.188866	0.188958	0.189724	4.1832	4.33391	4.48141
MAG16	DDC2_metabat.85	d__Bacteria;p__Proteobacteria;c__Gammaproteobacteria;o__Xanthomonadales;f__Xanthomonadaceae;g__Arenimonas;s__	d__Bacteria;p__Proteobacteria;c__Gammaproteobacteria;o__Xanthomonadales;f__Xanthomonadaceae;g__Arenimonas;s__	89.86	8.04	0.00253668	0.00189807	0.0014807	0.0723445	0.0819332	0.134377	0.0917115	0.0786969	1.96368	2.68522	2.85887	2.59665	1.83481	3.11632	3.74364
MAG17	DDC1_metabat.15	d__Bacteria;p__Actinobacteriota;c__Actinomycetia;o__Actinomycetales;f__Cellulomonadaceae;g__Sanguibacter;s__	d__Bacteria;p__Actinobacteriota;c__Actinomycetia;o__Actinomycetales;f__Cellulomonadaceae;g__Sanguibacter;s__	84.77	6.68	0.0052397	0.00437725	0.00392872	0.0352774	0.0460112	0.0413895	0.273431	0.250962	0.203003	0.153672	0.147133	0.142585	2.27204	1.66649	2.29022
MAG18	DKMDC1_metabat.51	d__Bacteria;p__Actinobacteriota;c__Thermoleophilia;o__Solirubrobacterales;f__Solirubrobacteraceae;g__SEOHO-28;s__	d__Bacteria;p__Actinobacteriota;c__Thermoleophilia;o__Solirubrobacterales;f__Solirubrobacteraceae;g__SEOHO-28;s__	80.91	2.11	0.00563475	0.00354169	0.00344663	0.123396	0.0907056	0.0964737	2.28508	1.66876	0.476467	0.0965713	0.0905932	0.103499	0.807305	0.234988	0.240968
MAG19	DKMDC2_metabat.41	d__Bacteria;p__Proteobacteria;c__Gammaproteobacteria;o__Burkholderiales;f__Methylophilaceae;g__Methylotenera_A;s__	d__Bacteria;p__Proteobacteria;c__Gammaproteobacteria;o__Burkholderiales;f__Methylophilaceae;g__Methylotenera_A;s__	94.1	4.95	0.00243791	0.00133759	0.00158714	0.10431	0.0758914	0.126238	1.0598	1.28136	0.54642	0.150647	0.159012	0.141255	0.277626	0.623251	0.674941
MAG20	DKMDC1_metabat.48	d__Bacteria;p__Actinobacteriota;c__Actinomycetia;o__Actinomycetales;f__Dermatophilaceae;g__UBA4719;s__	d__Bacteria;p__Actinobacteriota;c__Actinomycetia;o__Actinomycetales;f__Dermatophilaceae;g__UBA4719;s__	93.01	2.19	0.00891476	0.00563575	0.00384107	0.0567047	0.041228	0.0452646	4.67554	3.40903	0.899901	0.0625609	0.0630598	0.0668413	0.867006	0.234452	0.253628
MAG21	DDC3_metabat.44	d__Bacteria;p__Actinobacteriota;c__Actinomycetia;o__Actinomycetales;f__Cellulomonadaceae;g__Actinotalea;s__	d__Bacteria;p__Actinobacteriota;c__Actinomycetia;o__Actinomycetales;f__Cellulomonadaceae;g__Actinotalea;s__	81.27	7.4	0.00741251	0.00425002	0.00432629	0.0347086	0.0337144	0.0592092	4.54777	4.56192	1.45152	0.111311	0.1182	0.114051	3.19414	2.75188	3.98603
MAG22	DKMDC1_metabat.4	d__Bacteria;p__Proteobacteria;c__Gammaproteobacteria;o__Burkholderiales;f__Burkholderiaceae;g__Massilia;s__	d__Bacteria;p__Proteobacteria;c__Gammaproteobacteria;o__Burkholderiales;f__Burkholderiaceae;g__Massilia;s__	98.37	0.84	0.0141804	0.0105563	0.0122401	0.0391748	0.0281567	0.0530147	11.151	2.37486	1.86381	0.0242231	0.0198719	0.0237465	0.0935405	0.0967224	0.115257
MAG23	DKMDC3_metabat.67	d__Bacteria;p__Proteobacteria;c__Alphaproteobacteria;o__Caulobacterales;f__Caulobacteraceae;g__Brevundimonas;s__	d__Bacteria;p__Proteobacteria;c__Alphaproteobacteria;o__Caulobacterales;f__Caulobacteraceae;g__Brevundimonas;s__	82.58	4.39	0.00846772	0.00395431	0.00385672	1.48372	0.624404	1.49701	0.176412	0.132344	1.54916	1.34165	1.34241	1.31899	0.165136	0.150896	0.17278
MAG24	DKMDC3_metabat.61	d__Bacteria;p__Proteobacteria;c__Gammaproteobacteria;o__Burkholderiales;f__Burkholderiaceae;g__Rhodoferax;s__	d__Bacteria;p__Proteobacteria;c__Gammaproteobacteria;o__Burkholderiales;f__Burkholderiaceae;g__Rhodoferax;s__	86.98	1.67	0.00326961	0.00500306	0.0024261	0.0753052	0.0796869	0.655982	16.1347	36.529	6.92592	0.0585209	0.0521938	0.051767	0.0381592	0.0542744	0.0556848
MAG25	DKMDC2_metabat.40	d__Bacteria;p__Actinobacteriota;c__Actinomycetia;o__Actinomycetales;f__Dermatophilaceae;g__UBA4719;s__	d__Bacteria;p__Actinobacteriota;c__Actinomycetia;o__Actinomycetales;f__Dermatophilaceae;g__UBA4719;s__	92.4	3.32	0.00448597	0.00274395	0.00237601	0.0994591	0.0679517	0.0740289	5.35729	5.09012	1.33607	0.159961	0.167632	0.166048	2.26781	1.49302	1.51741
MAG26	DKMDC2_metabat.63	d__Bacteria;p__Actinobacteriota;c__Actinomycetia;o__Actinomycetales;f__Microbacteriaceae;g__Rhodoglobus;s__	d__Bacteria;p__Actinobacteriota;c__Actinomycetia;o__Actinomycetales;f__Microbacteriaceae;g__Rhodoglobus;s__	97.04	5.42	0.0054944	0.00348323	0.00245428	0.0569389	0.0560616	0.0794456	1.79983	1.91113	0.954771	0.524778	0.585624	0.552447	0.11874	0.109051	0.130386
MAG27	DKMDC2_metabat.5	d__Bacteria;p__Actinobacteriota;c__Actinomycetia;o__Actinomycetales;f__Microbacteriaceae;g__Glaciihabitans;s__	d__Bacteria;p__Actinobacteriota;c__Actinomycetia;o__Actinomycetales;f__Microbacteriaceae;g__Glaciihabitans;s__	88.92	2.87	0.018209	0.00253076	0.0018501	0.101951	0.0869681	0.150294	1.51139	1.60233	0.774901	0.486423	0.475122	0.46867	0.0984364	0.0801385	0.10743
MAG28	PLC1_metabat.16	d__Bacteria;p__Actinobacteriota;c__Actinomycetia;o__Mycobacteriales;f__SCTD01;g__SCTD01;s__	d__Bacteria;p__Actinobacteriota;c__Actinomycetia;o__Mycobacteriales;f__SCTD01;g__SCTD01;s__	81.48	2.43	1.83401	0.503683	1.24349	0.0200725	0.0199266	0.0198892	0.0310146	0.0208056	0.0188428	0.0157543	0.0125972	0.0180005	0.050399	0.0424815	0.0587317
MAG29	DKMDC2_metabat.97	d__Bacteria;p__Proteobacteria;c__Gammaproteobacteria;o__Burkholderiales;f__Burkholderiaceae;g__Rubrivivax;s__	d__Bacteria;p__Proteobacteria;c__Gammaproteobacteria;o__Burkholderiales;f__Burkholderiaceae;g__Rubrivivax;s__	84.83	3.91	0.00224039	0.00188431	0.00146505	1.45646	0.907869	1.20482	0.917814	1.06888	0.661291	0.507046	0.524166	0.503287	1.1601	0.923101	0.992712
MAG30	DKMDC1_metabat.41	d__Bacteria;p__Proteobacteria;c__Alphaproteobacteria;o__Sphingomonadales;f__Sphingomonadaceae;g__Sphingorhabdus_B;s__	d__Bacteria;p__Proteobacteria;c__Alphaproteobacteria;o__Sphingomonadales;f__Sphingomonadaceae;g__Sphingorhabdus_B;s__	82.61	3.77	0.00378942	0.00441164	0.00435759	0.259771	0.277829	0.360575	1.95292	0.741114	0.378538	0.0319482	0.0284543	0.0307871	0.395733	0.525256	0.648097
MAG31	DKMDC2_metabat.84	d__Bacteria;p__Bacteroidota;c__Bacteroidia;o__Cytophagales;f__Cytophagaceae;g__Cytophaga;s__	d__Bacteria;p__Bacteroidota;c__Bacteroidia;o__Cytophagales;f__Cytophagaceae;g__Cytophaga;s__	99.7	4.77	0.0295721	0.0194896	0.010919	0.0921159	0.0759882	0.201656	2.5724	3.01086	1.04556	0.176949	0.192494	0.165534	0.0488438	0.138065	0.131647
MAG32	QYC3_metabat.51	d__Bacteria;p__Proteobacteria;c__Alphaproteobacteria;o__Sphingomonadales;f__Sphingomonadaceae;g__UBA1936;s__	d__Bacteria;p__Proteobacteria;c__Alphaproteobacteria;o__Sphingomonadales;f__Sphingomonadaceae;g__UBA1936;s__	81.04	2.65	0.00133072	0.00093528	0.000745048	0.425754	0.2781	0.454173	0.851417	0.632467	0.613941	0.524761	0.586434	0.53294	0.821503	1.12841	1.6044
MAG33	DKMDC3_metabat.100	d__Bacteria;p__Proteobacteria;c__Alphaproteobacteria;o__Sphingomonadales;f__Sphingomonadaceae;g__Sandarakinorhabdus;s__	d__Bacteria;p__Proteobacteria;c__Alphaproteobacteria;o__Sphingomonadales;f__Sphingomonadaceae;g__Sandarakinorhabdus;s__	82.26	2.75	0.00267183	0.00198747	0.00130227	1.46139	1.01478	2.3284	0.241324	0.182856	1.10164	1.04636	1.11629	0.954755	0.10002	0.120241	0.157073
MAG34	DKMDC2_metabat.1	d__Bacteria;p__Firmicutes;c__Bacilli;o__Erysipelotrichales;f__Erysipelotrichaceae;g__UBA2212;s__	d__Bacteria;p__Firmicutes;c__Bacilli;o__Erysipelotrichales;f__Erysipelotrichaceae;g__UBA2212;s__	97.02	0	0.00230276	0.00224192	0.00174053	0.0116922	0.011038	0.0132641	1.55512	1.74521	0.730404	0.185299	0.145052	0.23069	0.0146589	0.0228824	0.0283152
MAG35	DKMDC1_metabat.56	d__Bacteria;p__Actinobacteriota;c__Actinomycetia;o__Propionibacteriales;f__Nocardioidaceae;g__Nocardioides;s__	d__Bacteria;p__Actinobacteriota;c__Actinomycetia;o__Propionibacteriales;f__Nocardioidaceae;g__Nocardioides;s__	97.02	6.84	0.00178815	0.00190838	0.00162157	0.165581	0.137782	0.15928	1.83015	1.07667	1.00902	0.895918	0.90444	0.963267	0.652335	0.506997	0.575444
MAG36	DKMDC1_metabat.26	d__Bacteria;p__Proteobacteria;c__Gammaproteobacteria;o__Xanthomonadales;f__Xanthomonadaceae;g__Arenimonas;s__	d__Bacteria;p__Proteobacteria;c__Gammaproteobacteria;o__Xanthomonadales;f__Xanthomonadaceae;g__Arenimonas;s__	86.6	2.82	0.0019181	0.00193245	0.00161531	0.104092	0.190164	0.464521	1.46935	0.650794	0.261345	0.0155346	0.0133339	0.0156241	1.25424	1.63239	2.46988
MAG37	QYC2_metabat.146	d__Bacteria;p__Actinobacteriota;c__Actinomycetia;o__Nanopelagicales;f__FW305-bin1;g__;s__	d__Bacteria;p__Actinobacteriota;c__Actinomycetia;o__Nanopelagicales;f__FW305-bin1;g__;s__	81.44	4.04	0.0112643	0.00989953	0.0048522	1.4206	2.54471	1.51851	0.107153	0.0979064	0.0855669	0.0748669	0.0778671	0.0760987	0.488438	0.339919	0.316615
MAG38	DKMDC3_metabat.145	d__Bacteria;p__Actinobacteriota;c__Acidimicrobiia;o__Acidimicrobiales;f__Ilumatobacteraceae;g__UBA668;s__	d__Bacteria;p__Actinobacteriota;c__Acidimicrobiia;o__Acidimicrobiales;f__Ilumatobacteraceae;g__UBA668;s__	88.46	3.85	0.00196489	0.00218003	0.00182818	0.252846	0.270974	0.333561	0.519124	0.367553	3.13961	3.6929	3.74095	3.58288	0.423034	0.396907	0.497065
MAG39	PLC3_metabat.75	d__Bacteria;p__Actinobacteriota;c__Actinomycetia;o__Actinomycetales;f__Micrococcaceae;g__Arthrobacter_I;s__Arthrobacter_I sp001750145	d__Bacteria;p__Actinobacteriota;c__Actinomycetia;o__Actinomycetales;f__Micrococcaceae;g__Arthrobacter_I;s__Arthrobacter_I sp001750145	81.83	1.68	2.14554	0.621315	1.52431	0.0192027	0.0183386	0.020542	0.0287431	0.0181767	0.0191082	0.0156022	0.0126156	0.0188872	0.0466838	0.0381931	0.0436022
MAG40	DKMDC3_metabat.9	d__Bacteria;p__Actinobacteriota;c__Actinomycetia;o__Actinomycetales;f__Angustibacteraceae;g__;s__	d__Bacteria;p__Actinobacteriota;c__Actinomycetia;o__Actinomycetales;f__Angustibacteraceae;g__;s__	93.04	4.05	0.00671596	0.00275082	0.00220071	0.282988	0.16377	0.161502	6.89071	3.8175	2.29531	0.62233	0.552878	0.565908	0.1317	0.110559	0.126657
MAG41	PLC2_metabat.18	d__Bacteria;p__Cyanobacteria;c__Cyanobacteriia;o__Cyanobacteriales;f__Phormidiaceae;g__Microcoleus;s__	d__Bacteria;p__Cyanobacteria;c__Cyanobacteriia;o__Cyanobacteriales;f__Phormidiaceae;g__Microcoleus;s__	80.89	1.64	1.42779	2.61733	0.0218193	37.1875	21.9338	27.3984	13.9998	12.9431	9.34209	6.47713	7.06242	5.89814	7.47103	10.406	9.13955
MAG42	PLC1_metabat.8	d__Bacteria;p__Cyanobacteria;c__Cyanobacteriia;o__Pseudanabaenales;f__Pseudanabaenaceae;g__Pseudanabaena;s__	d__Bacteria;p__Cyanobacteria;c__Cyanobacteriia;o__Pseudanabaenales;f__Pseudanabaenaceae;g__Pseudanabaena;s__	83.82	1.3	0.918257	0.837183	2.06256	2.85471	2.23625	3.68254	0.22051	0.201897	0.16859	0.123043	0.12483	0.116445	1.2467	2.75915	2.64681
MAG43	PLC3_metabat.38	d__Bacteria;p__Planctomycetota;c__Planctomycetes;o__Isosphaerales;f__Isosphaeraceae;g__;s__	d__Bacteria;p__Planctomycetota;c__Planctomycetes;o__Isosphaerales;f__Isosphaeraceae;g__;s__	93.08	3.49	0.953515	0.287066	0.511807	0.0506663	0.0733933	0.0717789	0.0233265	0.0171064	0.0160783	0.0145373	0.0100741	0.0170429	0.0440919	0.0301525	0.0305741
MAG44	PLC1_metabat.45	d__Bacteria;p__Cyanobacteria;c__Cyanobacteriia;o__Cyanobacteriales;f__Nostocaceae;g__Nostoc;s__	d__Bacteria;p__Cyanobacteria;c__Cyanobacteriia;o__Cyanobacteriales;f__Nostocaceae;g__Nostoc;s__	82.57	0.89	7.25699	2.27968	0.132327	0.0346083	0.0274014	0.0340422	0.0105712	0.0108159	0.0111907	0.0118157	0.00852707	0.0151453	0.0212828	0.0386956	0.0381913
MAG45	PLC1_metabat.21	d__Bacteria;p__Bacteroidota;c__Bacteroidia;o__Chitinophagales;f__Chitinophagaceae;g__;s__	d__Bacteria;p__Bacteroidota;c__Bacteroidia;o__Chitinophagales;f__Chitinophagaceae;g__;s__	87.74	3.28	0.533503	0.390717	0.170635	0.0222972	0.0229475	0.0312505	0.00770997	0.0074547	0.0108811	0.0124243	0.00919008	0.0148083	0.0124701	0.0250265	0.0245853
MAG46	PLC1_metabat.30	d__Bacteria;p__Proteobacteria;c__Gammaproteobacteria;o__Xanthomonadales;f__Rhodanobacteraceae;g__Rudaea;s__	d__Bacteria;p__Proteobacteria;c__Gammaproteobacteria;o__Xanthomonadales;f__Rhodanobacteraceae;g__Rudaea;s__	94.23	3.63	1.07415	2.61718	1.59973	0.0192194	0.0174672	0.0195697	0.00801575	0.00550183	0.00805023	0.00721792	0.00589344	0.00856576	0.0186044	0.0176224	0.0182814
MAG47	PLC1_metabat.85	d__Bacteria;p__Chloroflexota;c__Anaerolineae;o__SBR1031;f__UBA2796;g__;s__	d__Bacteria;p__Chloroflexota;c__Anaerolineae;o__SBR1031;f__UBA2796;g__;s__	91.77	1.82	1.41889	1.84905	0.833374	0.0137664	0.0133231	0.0145836	0.00703289	0.00488217	0.00632518	0.00588252	0.00510151	0.00764357	0.0119806	0.00938076	0.010454
MAG48	PLC2_metabat.115	d__Bacteria;p__Acidobacteriota;c__Acidobacteriae;o__Bryobacterales;f__Bryobacteraceae;g__Bog-113;s__	d__Bacteria;p__Acidobacteriota;c__Acidobacteriae;o__Bryobacterales;f__Bryobacteraceae;g__Bog-113;s__	93.86	1.8	0.454252	1.73002	0.334004	0.0316811	0.0315843	0.0341394	0.0149831	0.0117923	0.0132696	0.0138104	0.0103872	0.0187808	0.0262939	0.0223128	0.0273171
MAG49	PLC1_metabat.43	d__Bacteria;p__Actinobacteriota;c__Actinomycetia;o__Actinomycetales;f__Microbacteriaceae;g__UBA10887;s__	d__Bacteria;p__Actinobacteriota;c__Actinomycetia;o__Actinomycetales;f__Microbacteriaceae;g__UBA10887;s__	88.5	2.86	4.05071	1.25867	3.25577	0.0085308	0.0114447	0.00952792	0.00633397	0.00550183	0.00736463	0.00919566	0.0102951	0.00950569	0.0144285	0.00854319	0.0110844
MAG50	PLC1_metabat.99	d__Bacteria;p__Eremiobacterota;c__Eremiobacteria;o__Baltobacterales;f__Baltobacteraceae;g__;s__	d__Bacteria;p__Eremiobacterota;c__Eremiobacteria;o__Baltobacterales;f__Baltobacteraceae;g__;s__	96.3	1.01	0.726847	2.34114	1.69719	0.0104042	0.010825	0.00998626	0.00526375	0.00490095	0.00471071	0.00463164	0.00325981	0.00572824	0.0108862	0.00850969	0.00866791
MAG51	PLC1_metabat.26	d__Bacteria;p__Proteobacteria;c__Alphaproteobacteria;o__Sphingomonadales;f__Sphingomonadaceae;g__Sphingomonas_A;s__	d__Bacteria;p__Proteobacteria;c__Alphaproteobacteria;o__Sphingomonadales;f__Sphingomonadaceae;g__Sphingomonas_A;s__	89.77	5.03	0.514946	0.273542	0.595597	0.0356788	0.0280211	0.0307227	0.0218631	0.0187213	0.0167639	0.0127624	0.011308	0.0145246	0.0317657	0.0321961	0.0370881
MAG52	PLC1_metabat.38	d__Bacteria;p__Bacteroidota;c__Bacteroidia;o__Chitinophagales;f__Chitinophagaceae;g__Ferruginibacter;s__	d__Bacteria;p__Bacteroidota;c__Bacteroidia;o__Chitinophagales;f__Chitinophagaceae;g__Ferruginibacter;s__	82.04	3.55	1.50803	0.196182	0.348617	0.0532088	0.0498067	0.0538341	0.0235886	0.0224768	0.0324	0.0356332	0.0302591	0.0447264	0.0411831	0.101279	0.10081
MAG53	PLC3_metabat.6	d__Bacteria;p__Eremiobacterota;c__Eremiobacteria;o__Baltobacterales;f__Baltobacteraceae;g__;s__	d__Bacteria;p__Eremiobacterota;c__Eremiobacteria;o__Baltobacterales;f__Baltobacteraceae;g__;s__	95.37	2.68	0.701542	2.27242	1.6764	0.00956788	0.0112898	0.0100696	0.00511086	0.0048634	0.00448955	0.00410762	0.00329664	0.00622481	0.0114334	0.00773913	0.00861538
MAG54	PLC1_metabat.98	d__Bacteria;p__Acidobacteriota;c__Acidobacteriae;o__Bryobacterales;f__Bryobacteraceae;g__BOG-234;s__	d__Bacteria;p__Acidobacteriota;c__Acidobacteriae;o__Bryobacterales;f__Bryobacteraceae;g__BOG-234;s__	95.91	0.88	1.10862	1.78464	1.99596	0.0150878	0.0154726	0.0177364	0.00749156	0.00666604	0.00641364	0.00784336	0.00473317	0.0100909	0.0137085	0.0115919	0.0141839
MAG55	PLC1_metabat.15	d__Bacteria;p__Actinobacteriota;c__Actinomycetia;o__Actinomycetales;f__Angustibacteraceae;g__Angustibacter;s__	d__Bacteria;p__Actinobacteriota;c__Actinomycetia;o__Actinomycetales;f__Angustibacteraceae;g__Angustibacter;s__	89.54	4.56	1.80179	0.390263	0.325085	0.412088	0.410596	0.471146	0.177679	0.119519	0.101601	0.0791773	0.0684191	0.0878745	0.232728	0.186543	0.237868
MAG56	PLC1_metabat.42	d__Bacteria;p__Cyanobacteria;c__Cyanobacteriia;o__Leptolyngbyales;f__Leptolyngbyaceae;g__Phormidesmis_A;s__Phormidesmis_A priestleyi_B	d__Bacteria;p__Cyanobacteria;c__Cyanobacteriia;o__Leptolyngbyales;f__Leptolyngbyaceae;g__Phormidesmis_A;s__Phormidesmis_A priestleyi_B	92.92	0.79	13.6977	13.5432	3.3039	0.0244884	0.019152	0.0240559	0.011008	0.00694771	0.00548477	0.00554444	0.00405174	0.00661497	0.0214556	0.0237869	0.02406
MAG57	PLC1_metabat.76	d__Bacteria;p__Bacteroidota;c__Bacteroidia;o__Chitinophagales;f__Saprospiraceae;g__;s__	d__Bacteria;p__Bacteroidota;c__Bacteroidia;o__Chitinophagales;f__Saprospiraceae;g__;s__	91.45	0.25	0.809725	0.507895	1.46785	0.021879	0.0237027	0.0262226	0.0101562	0.00918224	0.0122744	0.0137935	0.0123946	0.0179118	0.0153789	0.0230499	0.0257411
MAG58	PLC1_metabat.78	d__Bacteria;p__Chloroflexota;c__Chloroflexia;o__54-19;f__54-19;g__;s__	d__Bacteria;p__Chloroflexota;c__Chloroflexia;o__54-19;f__54-19;g__;s__	91.49	3.21	1.08272	0.778222	0.256675	0.0177474	0.0166732	0.0181114	0.00860546	0.00640316	0.00763003	0.00911114	0.00675904	0.0110131	0.0176252	0.017857	0.0218536
MAG59	PLC1_metabat.81	d__Bacteria;p__Actinobacteriota;c__Actinomycetia;o__Actinomycetales;f__Microbacteriaceae;g__Schumannella;s__	d__Bacteria;p__Actinobacteriota;c__Actinomycetia;o__Actinomycetales;f__Microbacteriaceae;g__Schumannella;s__	93.77	1.77	0.67025	0.689453	3.31214	0.0157234	0.0158599	0.0167225	0.0180627	0.0133509	0.0176707	0.0178673	0.017312	0.0212282	0.0247675	0.0204032	0.0245853
MAG60	PLC1_metabat.83	d__Bacteria;p__Proteobacteria;c__Alphaproteobacteria;o__Acetobacterales;f__Acetobacteraceae;g__;s__	d__Bacteria;p__Proteobacteria;c__Alphaproteobacteria;o__Acetobacterales;f__Acetobacteraceae;g__;s__	95.66	2.07	1.11622	0.376433	0.744381	0.0246055	0.0272465	0.0318338	0.0190019	0.0154727	0.0156581	0.0153486	0.0135733	0.0189404	0.0357401	0.0294154	0.0361951
MAG61	PLC2_metabat.105	d__Bacteria;p__Planctomycetota;c__UBA11346;o__UBA11346;f__UBA11346;g__;s__	d__Bacteria;p__Planctomycetota;c__UBA11346;o__UBA11346;f__UBA11346;g__;s__	95.16	1.71	0.0434146	1.16716	0.19581	0.0497797	0.0770726	0.0687649	0.0261222	0.0186086	0.0289277	0.0296154	0.0260601	0.0318866	0.0494198	0.0346083	0.0373508
MAG62	PLC2_metabat.81	d__Bacteria;p__Proteobacteria;c__Gammaproteobacteria;o__Burkholderiales;f__Burkholderiaceae;g__Vitreoscilla_A;s__	d__Bacteria;p__Proteobacteria;c__Gammaproteobacteria;o__Burkholderiales;f__Burkholderiaceae;g__Vitreoscilla_A;s__	88.38	1.78	0.489579	0.699046	1.003	0.0510677	0.0532731	0.0647787	0.0265153	0.018571	0.0184226	0.0182223	0.0157834	0.0210863	0.0407224	0.0330672	0.0379287
MAG63	PLC2_metabat.137	d__Bacteria;p__Proteobacteria;c__Alphaproteobacteria;o__Sphingomonadales;f__Sphingomonadaceae;g__Polymorphobacter;s__	d__Bacteria;p__Proteobacteria;c__Alphaproteobacteria;o__Sphingomonadales;f__Sphingomonadaceae;g__Polymorphobacter;s__	92.99	4.77	0.3642	1.39639	0.116847	0.0384221	0.0350506	0.0366811	0.0227586	0.0154727	0.0170514	0.015991	0.0142548	0.0181247	0.0344729	0.0293149	0.0304165
MAG64	PLC2_metabat.128	d__Bacteria;p__Bacteroidota;c__Bacteroidia;o__Cytophagales;f__Spirosomaceae;g__Arcicella;s__	d__Bacteria;p__Bacteroidota;c__Bacteroidia;o__Cytophagales;f__Spirosomaceae;g__Arcicella;s__	95.68	1.39	2.04301	0.673911	0.329211	0.112239	0.13449	0.0942375	0.0428963	0.0449911	0.0396982	0.0222792	0.0210138	0.0257505	0.0347033	0.0821822	0.0947692
MAG65	PLC2_metabat.140	d__Bacteria;p__Verrucomicrobiota;c__Verrucomicrobiae;o__Chthoniobacterales;f__UBA6821;g__UBA6821;s__	d__Bacteria;p__Verrucomicrobiota;c__Verrucomicrobiae;o__Chthoniobacterales;f__UBA6821;g__UBA6821;s__	85.32	2.7	0.0455562	0.346893	0.631149	0.00759409	0.00914027	0.0104029	0.00414984	0.00368041	0.00364914	0.00397239	0.00239421	0.00547996	0.00662386	0.00804065	0.00709193
MAG66	PLC2_metabat.23	d__Bacteria;p__Myxococcota;c__Polyangia;o__Polyangiales;f__Polyangiaceae;g__PMG-095;s__	d__Bacteria;p__Myxococcota;c__Polyangia;o__Polyangiales;f__Polyangiaceae;g__PMG-095;s__	84.84	7.47	0.240647	1.76533	0.165833	0.0828659	0.192333	0.128613	0.0419134	0.0310018	0.0336827	0.0341457	0.0245314	0.0433786	0.095902	0.0683791	0.0714971
MAG67	PLC2_metabat.65	d__Bacteria;p__Proteobacteria;c__Alphaproteobacteria;o__Acetobacterales;f__Acetobacteraceae;g__;s__	d__Bacteria;p__Proteobacteria;c__Alphaproteobacteria;o__Acetobacterales;f__Acetobacteraceae;g__;s__	89.98	1.78	6.26845	1.36413	1.87562	0.0293727	0.0285827	0.0330144	0.0204216	0.0150033	0.0139773	0.0117143	0.010645	0.0155354	0.0397144	0.0346418	0.0395572
MAG68	PLC2_metabat.41	d__Bacteria;p__Actinobacteriota;c__Actinomycetia;o__Nanopelagicales;f__Nanopelagicaceae;g__PALSA-747;s__	d__Bacteria;p__Actinobacteriota;c__Actinomycetia;o__Nanopelagicales;f__Nanopelagicaceae;g__PALSA-747;s__	87.57	1.05	0.0193682	0.246608	0.226269	0.0250739	0.0136523	0.0194308	0.00347276	0.00270397	0.00349433	0.00383716	0.0030388	0.0041144	0.0306426	0.0422134	0.0400825
MAG69	PLC2_metabat.60	d__Bacteria;p__Myxococcota;c__XYA12-FULL-58-9;o__;f__;g__;s__	d__Bacteria;p__Myxococcota;c__XYA12-FULL-58-9;o__;f__;g__;s__	92.47	3.44	0.0275656	2.03976	0.0294325	0.046334	0.06282	0.0489174	0.0234139	0.0184584	0.0189755	0.0196084	0.0158018	0.028056	0.0458199	0.0346753	0.0385591
MAG70	PLC3_metabat.74	d__Bacteria;p__Myxococcota;c__Myxococcia;o__Myxococcales;f__Myxococcaceae;g__;s__	d__Bacteria;p__Myxococcota;c__Myxococcia;o__Myxococcales;f__Myxococcaceae;g__;s__	94.52	2.58	0.0760276	0.188211	1.3552	0.0302927	0.0325525	0.0310977	0.0152452	0.0131631	0.0126725	0.0141485	0.0100741	0.0219376	0.0443511	0.0317271	0.0316247
MAG71	PLC2_metabat.58	d__Bacteria;p__Actinobacteriota;c__Actinomycetia;o__Mycobacteriales;f__SCTD01;g__SCTD01;s__	d__Bacteria;p__Actinobacteriota;c__Actinomycetia;o__Mycobacteriales;f__SCTD01;g__SCTD01;s__	97.03	0.99	2.70723	0.820365	1.8834	0.030828	0.0273046	0.0281115	0.0424376	0.0290302	0.0255882	0.0223299	0.0183065	0.0253781	0.0716817	0.055045	0.0695534
MAG72	PLC1_metabat.10	d__Bacteria;p__Acidobacteriota;c__Acidobacteriae;o__Bryobacterales;f__Bryobacteraceae;g__Bog-113;s__	d__Bacteria;p__Acidobacteriota;c__Acidobacteriae;o__Bryobacterales;f__Bryobacteraceae;g__Bog-113;s__	91.37	0.05	1.06085	1.82503	1.3395	0.0151547	0.0140396	0.0181531	0.00696737	0.00490095	0.00592709	0.00659248	0.00462267	0.00860123	0.0123549	0.0121615	0.0131857
MAG73	PLC2_metabat.132	d__Bacteria;p__Acidobacteriota;c__Acidobacteriae;o__Acidobacteriales;f__Acidobacteriaceae;g__Terriglobus;s__	d__Bacteria;p__Acidobacteriota;c__Acidobacteriae;o__Acidobacteriales;f__Acidobacteriaceae;g__Terriglobus;s__	95.69	0.86	0.135795	0.436401	1.12937	0.00970169	0.0112317	0.0106946	0.00594083	0.00518261	0.00546266	0.00566277	0.00407016	0.0076081	0.0102814	0.00844269	0.00861538
MAG74	PLC2_metabat.138	d__Bacteria;p__Myxococcota;c__Polyangia;o__Haliangiales;f__Haliangiaceae;g__;s__	d__Bacteria;p__Myxococcota;c__Polyangia;o__Haliangiales;f__Haliangiaceae;g__;s__	90.91	2.26	0.666335	7.90444	0.0184509	0.197898	0.21925	0.171044	0.0556734	0.0403906	0.0530121	0.0569489	0.047479	0.0627092	0.457392	0.291306	0.251685
MAG75	PLC2_metabat.101	d__Bacteria;p__Myxococcota;c__Polyangia;o__Polyangiales;f__Polyangiaceae;g__;s__	d__Bacteria;p__Myxococcota;c__Polyangia;o__Polyangiales;f__Polyangiaceae;g__;s__	93.21	3.27	0.689051	1.4724	2.39464	0.0334039	0.044249	0.0353478	0.0168178	0.014271	0.0148398	0.0137935	0.0106266	0.0167236	0.0563028	0.0353119	0.0341988
MAG76	PLC2_metabat.109	d__Bacteria;p__Planctomycetota;c__Phycisphaerae;o__UBA1161;f__UBA1161;g__;s__	d__Bacteria;p__Planctomycetota;c__Phycisphaerae;o__UBA1161;f__UBA1161;g__;s__	90.34	4.55	0.0619303	0.977681	0.389669	0.0313632	0.042816	0.0422367	0.0131266	0.0108534	0.0140437	0.0142499	0.0110134	0.0196676	0.0318233	0.0257636	0.0277898
MAG77	PLC1_metabat.49	d__Bacteria;p__Proteobacteria;c__Alphaproteobacteria;o__Sphingomonadales;f__Sphingomonadaceae;g__Sandarakinorhabdus;s__	d__Bacteria;p__Proteobacteria;c__Alphaproteobacteria;o__Sphingomonadales;f__Sphingomonadaceae;g__Sandarakinorhabdus;s__	89.53	1.4	0.443362	0.644522	0.509616	0.0534095	0.0340436	0.0616954	0.0113138	0.00927613	0.0382386	0.0473137	0.044477	0.0432012	0.0211676	0.0168519	0.0202777
MAG78	PLC2_metabat.27	d__Bacteria;p__Proteobacteria;c__Alphaproteobacteria;o__Caulobacterales;f__Caulobacteraceae;g__Palsa-881;s__	d__Bacteria;p__Proteobacteria;c__Alphaproteobacteria;o__Caulobacterales;f__Caulobacteraceae;g__Palsa-881;s__	95.35	1.13	0.147954	0.732655	1.05857	0.0179649	0.0188034	0.0237365	0.0115104	0.00890058	0.010859	0.010548	0.009319	0.0124851	0.020246	0.0152102	0.0179137
MAG79	PLC3_metabat.67	d__Bacteria;p__Proteobacteria;c__Alphaproteobacteria;o__Sphingomonadales;f__Sphingomonadaceae;g__Novosphingobium;s__	d__Bacteria;p__Proteobacteria;c__Alphaproteobacteria;o__Sphingomonadales;f__Sphingomonadaceae;g__Novosphingobium;s__	86.82	5.01	0.0876765	0.202175	0.307439	0.0214274	0.0201977	0.0257087	0.0121656	0.00858136	0.00944354	0.0101085	0.00793773	0.00973624	0.0182012	0.0144397	0.0172833
MAG80	PLC3_metabat.57	d__Bacteria;p__Proteobacteria;c__Gammaproteobacteria;o__Steroidobacterales;f__Steroidobacteraceae;g__Bog-1198;s__	d__Bacteria;p__Proteobacteria;c__Gammaproteobacteria;o__Steroidobacterales;f__Steroidobacteraceae;g__Bog-1198;s__	94.78	3.38	0.326207	1.34147	0.779655	0.00856425	0.00792028	0.00838901	0.00353829	0.00304197	0.00393665	0.00422595	0.00316772	0.0055509	0.00682546	0.00663354	0.00856284
MAG81	PLC3_metabat.113	d__Bacteria;p__Proteobacteria;c__Alphaproteobacteria;o__Sphingomonadales;f__Sphingomonadaceae;g__Novosphingobium;s__	d__Bacteria;p__Proteobacteria;c__Alphaproteobacteria;o__Sphingomonadales;f__Sphingomonadaceae;g__Novosphingobium;s__	96.43	0.68	0.225905	0.148816	1.41415	0.0293058	0.0273627	0.037195	0.0165557	0.0132945	0.0138446	0.014233	0.011437	0.0161384	0.0283962	0.0218103	0.023272
MAG82	PLC2_metabat.130	d__Bacteria;p__Myxococcota;c__Polyangia;o__Palsa-1104;f__Palsa-1104;g__;s__	d__Bacteria;p__Myxococcota;c__Polyangia;o__Palsa-1104;f__Palsa-1104;g__;s__	88.91	3.23	0.412465	0.690502	0.540476	0.0266295	0.0386912	0.0316949	0.0158786	0.0121867	0.0106378	0.0104973	0.00968734	0.0160143	0.03862	0.0289129	0.0276322
MAG83	PLC3_metabat.119	d__Bacteria;p__Proteobacteria;c__Gammaproteobacteria;o__Burkholderiales;f__Burkholderiaceae;g__Variovorax;s__	d__Bacteria;p__Proteobacteria;c__Gammaproteobacteria;o__Burkholderiales;f__Burkholderiaceae;g__Variovorax;s__	85.13	1.96	0.588546	0.524589	1.14531	0.0427711	0.0404534	0.0489035	0.0193514	0.013933	0.0161005	0.014402	0.0141074	0.0159256	0.0352217	0.0323971	0.0362476
MAG84	PLC2_metabat.62	d__Bacteria;p__Myxococcota;c__Myxococcia;o__Myxococcales;f__Myxococcaceae;g__;s__	d__Bacteria;p__Myxococcota;c__Myxococcia;o__Myxococcales;f__Myxococcaceae;g__;s__	92.58	1.02	0.41023	1.89586	0.0288596	0.0363981	0.0378585	0.0363061	0.0212952	0.0145151	0.0156803	0.015991	0.011971	0.0271338	0.0647987	0.0376571	0.0372983
MAG85	PLC3_metabat.86	d__Bacteria;p__Eremiobacterota;c__Eremiobacteria;o__UBP12;f__UBA5184;g__Palsa-1515;s__	d__Bacteria;p__Eremiobacterota;c__Eremiobacteria;o__UBP12;f__UBA5184;g__Palsa-1515;s__	81	0	8.21456	7.55878	13.3137	0.00799553	0.0084625	0.00931958	0.00471772	0.00349263	0.00340587	0.00333005	0.00355448	0.0049834	0.0095902	0.00750461	0.00709193
MAG86	PLC3_metabat.146	d__Bacteria;p__Myxococcota;c__Polyangia;o__Polyangiales;f__Polyangiaceae;g__;s__	d__Bacteria;p__Myxococcota;c__Polyangia;o__Polyangiales;f__Polyangiaceae;g__;s__	93.51	5.65	0.200444	0.470756	1.50712	0.0505157	0.082611	0.0536536	0.0238507	0.0166557	0.0227574	0.0208762	0.0150099	0.0246155	0.113182	0.0720644	0.0575234
MAG87	PLC3_metabat.149	d__Bacteria;p__Proteobacteria;c__Alphaproteobacteria;o__Acetobacterales;f__Acetobacteraceae;g__70-18;s__	d__Bacteria;p__Proteobacteria;c__Alphaproteobacteria;o__Acetobacterales;f__Acetobacteraceae;g__70-18;s__	94.78	3.35	0.487702	0.267497	0.648217	0.0214441	0.0211659	0.0248754	0.0114667	0.00799925	0.00875794	0.00921256	0.00753255	0.0108003	0.0172796	0.0155118	0.017651
MAG88	PLC3_metabat.150	d__Bacteria;p__Bacteroidota;c__Bacteroidia;o__Sphingobacteriales;f__;g__;s__	d__Bacteria;p__Bacteroidota;c__Bacteroidia;o__Sphingobacteriales;f__;g__;s__	95.99	0.26	4.88446	2.00709	3.01271	0.0108893	0.0121612	0.0129169	0.00591899	0.00572716	0.00623672	0.00775884	0.00519359	0.00831748	0.00921581	0.0128315	0.013606
MAG89	PLC3_metabat.120	d__Bacteria;p__Myxococcota;c__Myxococcia;o__Myxococcales;f__40CM-4-68-19;g__;s__	d__Bacteria;p__Myxococcota;c__Myxococcia;o__Myxococcales;f__40CM-4-68-19;g__;s__	89.93	2.26	0.0458421	0.28851	2.04114	0.0676777	0.0830564	0.0745845	0.0487934	0.0334617	0.0337712	0.0322524	0.0274045	0.0443008	0.114362	0.0719974	0.0751219
MAG90	QYC3_metabat.25	d__Bacteria;p__Verrucomicrobiota;c__Verrucomicrobiae;o__Opitutales;f__Opitutaceae;g__Tous-C4FEB;s__	d__Bacteria;p__Verrucomicrobiota;c__Verrucomicrobiae;o__Opitutales;f__Opitutaceae;g__Tous-C4FEB;s__	81.63	2.74	0.00473548	0.00856194	0.0059416	1.38247	2.52767	3.78388	0.0212952	0.020937	0.0937056	0.117109	0.145457	0.121925	0.0444375	0.0350774	0.034409
MAG91	PLC3_metabat.18	d__Bacteria;p__Acidobacteriota;c__Acidobacteriae;o__Bryobacterales;f__Bryobacteraceae;g__;s__	d__Bacteria;p__Acidobacteriota;c__Acidobacteriae;o__Bryobacterales;f__Bryobacteraceae;g__;s__	94.57	3.74	0.221268	0.659878	1.1783	0.0271313	0.0293186	0.0319171	0.0135416	0.0101587	0.012385	0.0137428	0.00906116	0.0149679	0.0275898	0.0217098	0.0216435
MAG92	PLC3_metabat.25	d__Bacteria;p__Proteobacteria;c__Alphaproteobacteria;o__Acetobacterales;f__Acetobacteraceae;g__;s__	d__Bacteria;p__Proteobacteria;c__Alphaproteobacteria;o__Acetobacterales;f__Acetobacteraceae;g__;s__	95.83	1.33	0.793169	0.291281	0.643793	0.0191859	0.0186485	0.0228753	0.0131921	0.0102526	0.0104166	0.00867164	0.00766147	0.0114033	0.0270138	0.0195656	0.0203827
MAG93	PLC3_metabat.17	d__Bacteria;p__Bacteroidota;c__Bacteroidia;o__Chitinophagales;f__Chitinophagaceae;g__Ferruginibacter;s__	d__Bacteria;p__Bacteroidota;c__Bacteroidia;o__Chitinophagales;f__Chitinophagaceae;g__Ferruginibacter;s__	98.77	2.69	0.699593	0.522732	0.804933	0.0411486	0.0523435	0.0505563	0.0159441	0.0149845	0.0219833	0.0228032	0.0225792	0.0278786	0.0253435	0.0412754	0.0406078
MAG94	PLC3_metabat.144	d__Bacteria;p__Bdellovibrionota;c__Bdellovibrionia_A;o__UBA1018;f__UBA1018;g__;s__	d__Bacteria;p__Bdellovibrionota;c__Bdellovibrionia_A;o__UBA1018;f__UBA1018;g__;s__	86.48	1.86	0.00887317	0.124389	0.679725	0.0234513	0.0269948	0.0295004	0.0113356	0.00948268	0.014862	0.0164136	0.0151019	0.02004	0.0212252	0.024323	0.0286304
MAG95	PLC2_metabat.120	d__Bacteria;p__Myxococcota;c__Myxococcia;o__Myxococcales;f__40CM-4-68-19;g__;s__	d__Bacteria;p__Myxococcota;c__Myxococcia;o__Myxococcales;f__40CM-4-68-19;g__;s__	88.78	1.91	0.102517	0.633914	0.841278	0.0342905	0.0425255	0.0357228	0.0199848	0.0150033	0.0165428	0.0176307	0.0124131	0.0195966	0.0499958	0.0335027	0.0315722
MAG96	PLC3_metabat.159	d__Bacteria;p__Myxococcota;c__Polyangia;o__Polyangiales;f__Polyangiaceae;g__Minicystis;s__	d__Bacteria;p__Myxococcota;c__Polyangia;o__Polyangiales;f__Polyangiaceae;g__Minicystis;s__	94.84	4.03	0.0343595	0.065394	7.05684	0.190103	0.262531	0.183378	0.102916	0.0748099	0.0707491	0.068697	0.0501863	0.0837246	0.352188	0.223296	0.201989
MAG97	PLC3_metabat.37	d__Bacteria;p__Bdellovibrionota;c__Bdellovibrionia_A;o__UBA1018;f__UBA1018;g__;s__	d__Bacteria;p__Bdellovibrionota;c__Bdellovibrionia_A;o__UBA1018;f__UBA1018;g__;s__	91.02	0.89	0.152752	0.304771	0.447332	0.0204237	0.036077	0.0236392	0.0124714	0.0115482	0.0283085	0.035481	0.0380311	0.0378277	0.0349337	0.036719	0.0316247
MAG98	PLC3_metabat.46	d__Bacteria;p__Armatimonadota;c__Chthonomonadetes;o__Chthonomonadales;f__Chthonomonadaceae;g__;s__	d__Bacteria;p__Armatimonadota;c__Chthonomonadetes;o__Chthonomonadales;f__Chthonomonadaceae;g__;s__	85.31	0	3.54832	2.67777	3.46588	0.0123446	0.0150079	0.0127363	0.00681448	0.00520139	0.00532996	0.00622059	0.00410699	0.00762584	0.0127005	0.0129991	0.0131332
MAG99	PLC3_metabat.63	d__Bacteria;p__Bacteroidota;c__Bacteroidia;o__Cytophagales;f__Cytophagaceae;g__;s__	d__Bacteria;p__Bacteroidota;c__Bacteroidia;o__Cytophagales;f__Cytophagaceae;g__;s__	96.88	1.44	0.0816103	0.290917	0.651169	0.0364315	0.0648727	0.0687927	0.0248554	0.0252183	0.04118	0.043392	0.0419539	0.05237	0.0264091	0.0460327	0.0506941
MAG100	PLC3_metabat.85	d__Bacteria;p__Gemmatimonadota;c__Gemmatimonadetes;o__Gemmatimonadales;f__Gemmatimonadaceae;g__2013-60CM-65-52;s__	d__Bacteria;p__Gemmatimonadota;c__Gemmatimonadetes;o__Gemmatimonadales;f__Gemmatimonadaceae;g__2013-60CM-65-52;s__	84.62	2.75	0.270749	0.225936	0.646808	0.0717591	0.0583854	0.0769456	0.0289179	0.0224017	0.0201919	0.0150106	0.010203	0.0155	0.0698674	0.0482104	0.0462289
MAG101	PLC3_metabat.110	d__Bacteria;p__Proteobacteria;c__Gammaproteobacteria;o__Xanthomonadales;f__Xanthomonadaceae;g__;s__	d__Bacteria;p__Proteobacteria;c__Gammaproteobacteria;o__Xanthomonadales;f__Xanthomonadaceae;g__;s__	90.02	2.11	0.0533846	0.248895	0.716436	0.0499303	0.0382458	0.0395978	0.0250519	0.017388	0.0153927	0.0142161	0.0103872	0.0163512	0.057714	0.0517282	0.053636
MAG102	PLC3_metabat.69	d__Bacteria;p__Proteobacteria;c__Gammaproteobacteria;o__Burkholderiales;f__Burkholderiaceae;g__Rhizobacter;s__	d__Bacteria;p__Proteobacteria;c__Gammaproteobacteria;o__Burkholderiales;f__Burkholderiaceae;g__Rhizobacter;s__	82.86	1.46	6.00653	7.04476	5.6423	0.048475	0.0471925	0.0524175	0.0189364	0.0120364	0.0124292	0.0116298	0.00961367	0.0126447	0.0277914	0.0197331	0.0261088
MAG103	PLC3_metabat.112	d__Bacteria;p__Proteobacteria;c__Gammaproteobacteria;o__Burkholderiales;f__Burkholderiaceae;g__Rhizobacter;s__	d__Bacteria;p__Proteobacteria;c__Gammaproteobacteria;o__Burkholderiales;f__Burkholderiaceae;g__Rhizobacter;s__	83.34	3.58	0.718046	0.28067	0.645312	0.0350432	0.0314487	0.0349589	0.010462	0.00856258	0.00851467	0.00857022	0.00766147	0.0109067	0.0226075	0.0208722	0.0201201
MAG104	PLC3_metabat.128	d__Bacteria;p__Proteobacteria;c__Alphaproteobacteria;o__Acetobacterales;f__Acetobacteraceae;g__;s__	d__Bacteria;p__Proteobacteria;c__Alphaproteobacteria;o__Acetobacterales;f__Acetobacteraceae;g__;s__	93.4	0.94	5.12589	3.28248	3.18907	0.0191859	0.0196748	0.0237781	0.0154636	0.0113041	0.0109695	0.0100747	0.00762464	0.01229	0.0283098	0.0204702	0.0222214
MAG105	PLC3_metabat.97	d__Bacteria;p__Chloroflexota;c__UBA5177;o__;f__;g__;s__	d__Bacteria;p__Chloroflexota;c__UBA5177;o__;f__;g__;s__	89.45	6.42	0.718919	1.0016	0.960561	0.0222804	0.0222697	0.0230559	0.0207929	0.0130129	0.013911	0.0120524	0.00837973	0.0151275	0.0305562	0.0248255	0.0252157
MAG106	PLC3_metabat.130	d__Bacteria;p__Planctomycetota;c__Planctomycetes;o__Isosphaerales;f__Isosphaeraceae;g__;s__	d__Bacteria;p__Planctomycetota;c__Planctomycetes;o__Isosphaerales;f__Isosphaeraceae;g__;s__	95.54	3.12	0.396855	0.306074	0.675899	0.0603345	0.0889434	0.0813623	0.0303157	0.0216506	0.0198381	0.0179518	0.0137575	0.0222391	0.0612563	0.0380591	0.0453883
MAG107	PLC3_metabat.107	d__Bacteria;p__Armatimonadota;c__Chthonomonadetes;o__Chthonomonadales;f__Chthonomonadaceae;g__;s__	d__Bacteria;p__Armatimonadota;c__Chthonomonadetes;o__Chthonomonadales;f__Chthonomonadaceae;g__;s__	85.11	3.81	0.23496	0.332915	1.05505	0.0299247	0.0316811	0.0313477	0.0176259	0.0122993	0.0146408	0.0148753	0.011087	0.0187454	0.0339257	0.0277738	0.0349343
MAG108	PLC2_metabat.103	d__Bacteria;p__Proteobacteria;c__Alphaproteobacteria;o__Acetobacterales;f__Acetobacteraceae;g__BOG-908;s__	d__Bacteria;p__Proteobacteria;c__Alphaproteobacteria;o__Acetobacterales;f__Acetobacteraceae;g__BOG-908;s__	97.14	0.54	1.9209	0.762522	1.52801	0.0130137	0.0143107	0.014653	0.00882388	0.00606516	0.005529	0.00655867	0.00519359	0.00815787	0.0163293	0.0115919	0.0118724
MAG109	QYC1_metabat.37	d__Bacteria;p__Proteobacteria;c__Gammaproteobacteria;o__Burkholderiales;f__Burkholderiaceae;g__Rhizobacter;s__	d__Bacteria;p__Proteobacteria;c__Gammaproteobacteria;o__Burkholderiales;f__Burkholderiaceae;g__Rhizobacter;s__	89.89	4.18	0.131154	0.0770781	0.0823873	2.42288	2.30447	2.51962	0.0914713	0.0470566	0.039278	0.0302578	0.029725	0.0399558	0.114996	0.0651628	0.0771181
MAG110	QYC2_metabat.40	d__Bacteria;p__Proteobacteria;c__Gammaproteobacteria;o__Burkholderiales;f__Ga0077523;g__;s__	d__Bacteria;p__Proteobacteria;c__Gammaproteobacteria;o__Burkholderiales;f__Ga0077523;g__;s__	94.55	1.9	0.0124963	0.00875794	0.00862127	1.80527	1.89703	3.68247	0.0784539	0.070923	0.158749	0.175799	0.204355	0.181637	0.303546	0.219845	0.260878
MAG111	QYC1_metabat.38	d__Bacteria;p__Bacteroidota;c__Bacteroidia;o__Chitinophagales;f__Chitinophagaceae;g__Ferruginibacter;s__	d__Bacteria;p__Bacteroidota;c__Bacteroidia;o__Chitinophagales;f__Chitinophagaceae;g__Ferruginibacter;s__	91.13	5.21	0.00233395	0.0014992	0.00109253	1.52273	1.73026	1.35965	0.364728	0.312253	0.781956	0.986894	0.910684	0.908113	0.18423	0.357508	0.369306
MAG112	QYC1_metabat.2	d__Bacteria;p__Proteobacteria;c__Gammaproteobacteria;o__Xanthomonadales;f__Rhodanobacteraceae;g__Dokdonella;s__	d__Bacteria;p__Proteobacteria;c__Gammaproteobacteria;o__Xanthomonadales;f__Rhodanobacteraceae;g__Dokdonella;s__	91.33	4.94	0.00386739	0.00395087	0.00298332	1.70693	0.713832	0.411617	0.0551274	0.0527275	0.0365135	0.0244429	0.0239973	0.0336424	0.813842	0.720778	0.864007
MAG113	DDC2_metabat.111	d__Bacteria;p__Proteobacteria;c__Alphaproteobacteria;o__Sphingomonadales;f__Sphingomonadaceae;g__Sphingomonas_A;s__	d__Bacteria;p__Proteobacteria;c__Alphaproteobacteria;o__Sphingomonadales;f__Sphingomonadaceae;g__Sphingomonas_A;s__	85.49	4.04	0.00378422	0.00360702	0.00246993	0.191625	0.0802291	0.149933	0.166889	0.133809	0.195616	0.196456	0.203176	0.19304	3.45195	4.89991	5.37594
MAG114	QYC1_metabat.63	d__Bacteria;p__Acidobacteriota;c__Blastocatellia;o__Pyrinomonadales;f__Pyrinomonadaceae;g__SXVE01;s__	d__Bacteria;p__Acidobacteriota;c__Blastocatellia;o__Pyrinomonadales;f__Pyrinomonadaceae;g__SXVE01;s__	88.03	3.73	0.00399735	0.00396806	0.00230714	4.75907	1.88716	0.66251	0.486274	0.314149	0.175911	0.0250007	0.0146599	0.0238174	0.0642515	0.0780613	0.0900412
MAG115	QYC1_metabat.47	d__Bacteria;p__Proteobacteria;c__Gammaproteobacteria;o__Burkholderiales;f__Burkholderiaceae;g__Rubrivivax;s__	d__Bacteria;p__Proteobacteria;c__Gammaproteobacteria;o__Burkholderiales;f__Burkholderiaceae;g__Rubrivivax;s__	88.51	5.48	0.00927343	0.00605869	0.00636734	9.69097	4.97413	4.56568	0.363046	0.238137	0.135615	0.081527	0.0777934	0.0778013	0.0539413	0.0467028	0.0587842
MAG116	QYC2_metabat.19	d__Bacteria;p__Verrucomicrobiota;c__Verrucomicrobiae;o__Chthoniobacterales;f__;g__;s__	d__Bacteria;p__Verrucomicrobiota;c__Verrucomicrobiae;o__Chthoniobacterales;f__;g__;s__	80.7	5.26	0.00557757	0.0092634	0.00691204	1.44452	2.92072	3.68081	0.0309709	0.0273214	0.0998538	0.123313	0.14741	0.122102	0.0464246	0.0396337	0.0379812
MAG117	QYC2_metabat.77	d__Bacteria;p__Bacteroidota;c__Bacteroidia;o__Cytophagales;f__Spirosomaceae;g__Spirosoma;s__	d__Bacteria;p__Bacteroidota;c__Bacteroidia;o__Cytophagales;f__Spirosomaceae;g__Spirosoma;s__	89.9	6.64	0.00631051	0.00302935	0.00231027	1.99661	3.27276	1.38024	0.237196	0.128946	0.148222	0.155718	0.176085	0.157961	0.0774704	0.0962198	0.109268
MAG118	QYC2_metabat.144	d__Bacteria;p__Proteobacteria;c__Alphaproteobacteria;o__Acetobacterales;f__Acetobacteraceae;g__Rubritepida;s__	d__Bacteria;p__Proteobacteria;c__Alphaproteobacteria;o__Acetobacterales;f__Acetobacteraceae;g__Rubritepida;s__	82.31	7.21	0.00676794	0.00485864	0.00392246	3.54619	3.01327	5.34798	0.392772	0.344944	0.231931	0.112731	0.125954	0.113341	0.284337	0.238137	0.248795
MAG119	QYC2_metabat.124	d__Bacteria;p__Proteobacteria;c__Gammaproteobacteria;o__Burkholderiales;f__SG8-39;g__;s__	d__Bacteria;p__Proteobacteria;c__Gammaproteobacteria;o__Burkholderiales;f__SG8-39;g__;s__	87.34	5.69	0.0117997	0.00839002	0.00813918	1.17113	2.16423	1.21602	0.157716	0.294113	0.0530342	0.0205043	0.0184538	0.0225228	0.410824	0.185203	0.190957
MAG120	QYC2_metabat.79	d__Bacteria;p__Bacteroidota;c__Bacteroidia;o__Cytophagales;f__Spirosomaceae;g__Spirosoma;s__	d__Bacteria;p__Bacteroidota;c__Bacteroidia;o__Cytophagales;f__Spirosomaceae;g__Spirosoma;s__	87.77	5.72	0.0109888	0.00385803	0.00251375	4.03495	2.05466	1.02129	0.198341	0.277664	0.112836	0.0887787	0.0977574	0.0922194	0.0382456	0.0469708	0.0613058
MAG121	QYC2_metabat.21	d__Bacteria;p__Bacteroidota;c__Bacteroidia;o__Chitinophagales;f__Saprospiraceae;g__;s__	d__Bacteria;p__Bacteroidota;c__Bacteroidia;o__Chitinophagales;f__Saprospiraceae;g__;s__	81.64	1.65	0.00754246	0.00718309	0.00508386	0.718896	3.9301	0.398534	0.0186306	0.0148906	0.0210102	0.0264882	0.021069	0.0323832	0.0317945	0.0407393	0.0483302
MAG122	QYC2_metabat.86	d__Bacteria;p__Actinobacteriota;c__Actinomycetia;o__Actinomycetales;f__Microbacteriaceae;g__Yonghaparkia;s__	d__Bacteria;p__Actinobacteriota;c__Actinomycetia;o__Actinomycetales;f__Microbacteriaceae;g__Yonghaparkia;s__	82.19	3.51	0.000987641	0.00137541	0.000932875	0.278388	0.688561	1.09768	0.209873	0.107671	0.186549	0.185113	0.221759	0.186088	0.0409816	0.0396337	0.0552645
MAG123	QYC2_metabat.85	d__Bacteria;p__Myxococcota;c__Polyangia;o__Palsa-1104;f__;g__;s__	d__Bacteria;p__Myxococcota;c__Polyangia;o__Palsa-1104;f__;g__;s__	95.93	5.6	0.00646645	0.00660886	0.00531864	0.778845	5.82795	1.68493	0.0984168	0.0853817	0.0651759	0.0666178	0.0368708	0.0542676	0.787376	0.526395	0.34908
MAG124	QYC3_metabat.117	d__Bacteria;p__Proteobacteria;c__Alphaproteobacteria;o__Micavibrionales;f__Micavibrionaceae;g__UBA1573;s__	d__Bacteria;p__Proteobacteria;c__Alphaproteobacteria;o__Micavibrionales;f__Micavibrionaceae;g__UBA1573;s__	92.83	0.36	0.0027394	0.00349355	0.00188766	0.282587	0.295238	1.84258	0.00969753	0.00692893	0.0105272	0.0124074	0.00900591	0.0145068	0.0117502	0.0215758	0.0222214
MAG125	QYC2_metabat.136	d__Bacteria;p__Bacteroidota;c__Bacteroidia;o__Flavobacteriales;f__PHOS-HE28;g__PHOS-HE28;s__	d__Bacteria;p__Bacteroidota;c__Bacteroidia;o__Flavobacteriales;f__PHOS-HE28;g__PHOS-HE28;s__	81.63	4.53	0.00281738	0.00258578	0.00224767	0.255489	1.42741	1.5237	0.0450367	0.0470942	0.0252123	0.0170559	0.0169252	0.0193838	0.363477	0.211302	0.162379
MAG126	QYC3_metabat.139	d__Bacteria;p__Chloroflexota;c__Chloroflexia;o__Chloroflexales;f__Chloroflexaceae;g__;s__	d__Bacteria;p__Chloroflexota;c__Chloroflexia;o__Chloroflexales;f__Chloroflexaceae;g__;s__	95.18	0.19	0.00198568	0.00210094	0.00186888	1.20647	1.38115	1.30602	0.612277	0.486133	0.208045	0.0518608	0.0366498	0.0474043	1.61645	0.986019	0.704675
MAG127	QYC3_metabat.89	d__Bacteria;p__Bacteroidota;c__Bacteroidia;o__Cytophagales;f__Spirosomaceae;g__;s__	d__Bacteria;p__Bacteroidota;c__Bacteroidia;o__Cytophagales;f__Spirosomaceae;g__;s__	92.87	1.88	0.00401814	0.00297777	0.00250123	1.59864	3.27479	2.10927	0.0618108	0.0123369	0.0245709	0.0259811	0.0347897	0.0321881	0.0174524	0.0211067	0.0235347
MAG128	PLC3_metabat.142	d__Bacteria;p__Verrucomicrobiota;c__Verrucomicrobiae;o__Opitutales;f__Opitutaceae;g__Tous-C4FEB;s__	d__Bacteria;p__Verrucomicrobiota;c__Verrucomicrobiae;o__Opitutales;f__Opitutaceae;g__Tous-C4FEB;s__	92.82	3.42	0.129251	0.519841	0.876759	0.0844047	0.0886916	0.125182	0.0212516	0.0157356	0.0644682	0.0875616	0.0913299	0.0895238	0.0836623	0.0691161	0.0662438
MAG129	QYC3_metabat.93	d__Bacteria;p__Myxococcota;c__Polyangia;o__Polyangiales;f__Polyangiaceae;g__Byssovorax;s__	d__Bacteria;p__Myxococcota;c__Polyangia;o__Polyangiales;f__Polyangiaceae;g__Byssovorax;s__	91.15	4.03	0.0093514	0.0137025	0.00792944	0.566529	10.2123	3.99588	0.0282189	0.0201296	0.766165	1.08103	0.874071	0.758966	0.865249	0.438785	0.137058
MAG130	QYC3_metabat.95	d__Bacteria;p__Proteobacteria;c__Alphaproteobacteria;o__Acetobacterales;f__Acetobacteraceae;g__Rubritepida;s__	d__Bacteria;p__Proteobacteria;c__Alphaproteobacteria;o__Acetobacterales;f__Acetobacteraceae;g__Rubritepida;s__	90.98	3.57	0.00886278	0.00614122	0.00540629	0.320541	1.11186	2.22303	0.372721	0.377185	0.190087	0.0457078	0.0427643	0.0461984	0.0421047	0.0354459	0.0436547
MAG131	QYC3_metabat.74	d__Bacteria;p__Proteobacteria;c__Alphaproteobacteria;o__Sphingomonadales;f__Sphingomonadaceae;g__Sandarakinorhabdus;s__	d__Bacteria;p__Proteobacteria;c__Alphaproteobacteria;o__Sphingomonadales;f__Sphingomonadaceae;g__Sandarakinorhabdus;s__	87.32	3.14	0.00482385	0.00431879	0.00335898	0.339375	0.593614	2.98377	0.0570494	0.0623416	0.328998	0.407212	0.448325	0.394096	0.0282522	0.0272377	0.0286829
MAG132	QYC3_metabat.96	d__Bacteria;p__Proteobacteria;c__Alphaproteobacteria;o__Sphingomonadales;f__Sphingomonadaceae;g__Sphingorhabdus_B;s__	d__Bacteria;p__Proteobacteria;c__Alphaproteobacteria;o__Sphingomonadales;f__Sphingomonadaceae;g__Sphingorhabdus_B;s__	86.55	2.74	0.00116957	0.00098342	0.000907831	0.352506	0.381219	1.02946	0.315126	0.282528	0.340741	0.333106	0.372207	0.324807	0.0774992	0.125669	0.156705
MAG133	LXZC1_metabat.123	d__Bacteria;p__Desulfobacterota;c__Desulfuromonadia;o__Geobacterales;f__Geobacteraceae;g__Citrifermentans;s__	d__Bacteria;p__Desulfobacterota;c__Desulfuromonadia;o__Geobacterales;f__Geobacteraceae;g__Citrifermentans;s__	97.74	0.65	0.0030357	0.00589364	0.00208488	0.0148871	0.0112704	0.015028	0.00760077	0.00552061	1.70457	2.41476	2.88618	3.11443	0.0117214	0.0121615	0.0140263
MAG134	LXZC1_metabat.137	d__Bacteria;p__Proteobacteria;c__Gammaproteobacteria;o__Pseudomonadales;f__Moraxellaceae;g__Acinetobacter;s__Acinetobacter sp004331285	d__Bacteria;p__Proteobacteria;c__Gammaproteobacteria;o__Pseudomonadales;f__Moraxellaceae;g__Acinetobacter;s__Acinetobacter sp004331285	99.45	0.14	0.00184533	0.0015886	0.00113635	0.00943406	0.010399	0.0105279	0.00980674	0.00651582	9.94179	14.0739	11.2714	17.6282	0.0113182	0.0146072	0.0186491
MAG135	LXZC1_metabat.82	d__Bacteria;p__Actinobacteriota;c__Actinomycetia;o__Propionibacteriales;f__Nocardioidaceae;g__Nocardioides;s__	d__Bacteria;p__Actinobacteriota;c__Actinomycetia;o__Propionibacteriales;f__Nocardioidaceae;g__Nocardioides;s__	91.93	9.25	0.00536965	0.00336976	0.00320245	0.082548	0.0576495	0.0659593	1.98382	1.21084	1.02565	0.934593	0.681116	0.711012	0.797312	0.795288	1.08317
MAG136	PLC3_metabat.103	d__Bacteria;p__Actinobacteriota;c__Acidimicrobiia;o__Acidimicrobiales;f__Ilumatobacteraceae;g__;s__	d__Bacteria;p__Actinobacteriota;c__Acidimicrobiia;o__Acidimicrobiales;f__Ilumatobacteraceae;g__;s__	90.17	9.17	0.251568	0.339809	0.743029	0.0333872	0.0483156	0.0442229	0.0286339	0.0208807	0.0483235	0.0566953	0.0529673	0.0595525	0.0704433	0.0509241	0.0531632
MAG137	LXZC3_metabat.43	d__Bacteria;p__Bacteroidota;c__Bacteroidia;o__Flavobacteriales;f__Flavobacteriaceae;g__Flavobacterium;s__	d__Bacteria;p__Bacteroidota;c__Bacteroidia;o__Flavobacteriales;f__Flavobacteriaceae;g__Flavobacterium;s__	94.42	1.62	0.00508375	0.00316689	0.00168105	0.0350265	0.0219986	0.0496396	0.0250083	0.0312647	2.90478	4.22684	2.97676	3.47774	0.0237595	0.0458652	0.0463339
MAG138	LXZC1_metabat.70	d__Bacteria;p__Planctomycetota;c__UBA11346;o__UBA11346;f__UBA11346;g__;s__	d__Bacteria;p__Planctomycetota;c__UBA11346;o__UBA11346;f__UBA11346;g__;s__	80.53	8.32	0.0212031	0.0140326	0.0022508	0.145994	0.411332	0.244323	0.0753087	0.0732889	0.627741	1.25353	0.927351	0.821657	0.102555	0.112603	0.133906
MAG139	DKMDC1_metabat.63	d__Bacteria;p__Bacteroidota;c__Bacteroidia;o__Sphingobacteriales;f__Sphingobacteriaceae;g__;s__	d__Bacteria;p__Bacteroidota;c__Bacteroidia;o__Sphingobacteriales;f__Sphingobacteriaceae;g__;s__	93.85	7.8	0.00334758	0.00254107	0.00181879	0.0793532	0.0553838	0.0713622	2.44196	2.62563	1.0993	0.54371	0.492397	0.540991	0.0758	0.241622	0.249163
MAG140	LXZC1_metabat.75	d__Bacteria;p__Bacteroidota;c__Bacteroidia;o__Chitinophagales;f__Chitinophagaceae;g__Ferruginibacter;s__	d__Bacteria;p__Bacteroidota;c__Bacteroidia;o__Chitinophagales;f__Chitinophagaceae;g__Ferruginibacter;s__	90.87	6.53	0.00452755	0.00411592	0.00269532	0.0520212	0.0539121	0.0635287	0.0635581	0.0555817	3.04398	4.89	5.5404	4.86292	0.085275	0.26437	0.264082
MAG141	LXZC2_metabat.65	d__Bacteria;p__Actinobacteriota;c__Acidimicrobiia;o__Acidimicrobiales;f__Ilumatobacteraceae;g__VFMC01;s__	d__Bacteria;p__Actinobacteriota;c__Acidimicrobiia;o__Acidimicrobiales;f__Ilumatobacteraceae;g__VFMC01;s__	81.22	2.14	0.00143988	0.00183961	0.00121462	0.0414162	0.0469794	0.0641954	0.512418	0.341414	1.12949	1.32794	1.59681	1.36137	0.374997	0.33945	0.43287
MAG142	LXZC2_metabat.138	d__Bacteria;p__Bacteroidota;c__Bacteroidia;o__Chitinophagales;f__Saprospiraceae;g__M3007;s__	d__Bacteria;p__Bacteroidota;c__Bacteroidia;o__Chitinophagales;f__Saprospiraceae;g__M3007;s__	84.43	1.49	0.00172057	0.00151983	0.00105183	0.241455	0.333368	0.303185	0.0107022	0.0122993	0.795004	1.31439	1.84536	1.33734	0.0885582	0.13391	0.123557
MAG143	LXZC1_metabat.47	d__Bacteria;p__Actinobacteriota;c__Coriobacteriia;o__OPB41;f__PHET01;g__;s__	d__Bacteria;p__Actinobacteriota;c__Coriobacteriia;o__OPB41;f__PHET01;g__;s__	87.62	3.89	0.00242232	0.00325285	0.0013054	0.029724	0.0121806	0.0139585	0.0815335	0.0655713	1.19387	1.70213	1.85616	1.47899	0.0395128	0.0365515	0.0414484
MAG144	LXZC1_metabat.142	d__Bacteria;p__Bacteroidota;c__Bacteroidia;o__Bacteroidales;f__Prolixibacteraceae;g__UBA6024;s__	d__Bacteria;p__Bacteroidota;c__Bacteroidia;o__Bacteroidales;f__Prolixibacteraceae;g__UBA6024;s__	95.43	8.33	0.00359709	0.00727937	0.00232906	0.0336381	0.0274208	0.0350144	0.0269521	0.0245611	1.41268	2.3383	2.18702	1.89529	0.0226075	0.0473393	0.0494859
MAG145	LXZC2_metabat.8	d__Bacteria;p__Proteobacteria;c__Alphaproteobacteria;o__Sphingomonadales;f__Sphingomonadaceae;g__Sphingomonas_A;s__	d__Bacteria;p__Proteobacteria;c__Alphaproteobacteria;o__Sphingomonadales;f__Sphingomonadaceae;g__Sphingomonas_A;s__	89.42	0.64	0.00151265	0.00114503	0.0007607	0.108592	0.104571	0.128321	0.765144	0.583232	0.919429	0.971021	1.13001	0.934892	0.162285	0.204668	0.261771
MAG146	LXZC2_metabat.144	d__Bacteria;p__Proteobacteria;c__Gammaproteobacteria;o__Burkholderiales;f__Burkholderiaceae;g__Rhodoferax;s__	d__Bacteria;p__Proteobacteria;c__Gammaproteobacteria;o__Burkholderiales;f__Burkholderiaceae;g__Rhodoferax;s__	98.94	2.37	0.00611298	0.00763354	0.00405707	0.102821	0.0618711	0.120988	0.111543	0.120515	1.87968	2.6236	2.83555	2.12181	0.0707601	0.106773	0.137321
MAG147	LXZC1_metabat.27	d__Bacteria;p__Proteobacteria;c__Gammaproteobacteria;o__Burkholderiales;f__Palsa-1005;g__REAM01;s__	d__Bacteria;p__Proteobacteria;c__Gammaproteobacteria;o__Burkholderiales;f__Palsa-1005;g__REAM01;s__	80.82	4.57	0.00602461	0.00235883	0.00186888	0.331112	0.34092	0.478799	0.0179754	0.0169186	0.766099	1.47163	1.24521	1.07473	0.265819	0.345581	0.435549
MAG148	LXZC2_metabat.32	d__Archaea;p__Thermoproteota;c__Thermoproteia;o__Thermoproteales;f__Thermoproteaceae;g__Pyrobaculum;s__	d__Archaea;p__Thermoproteota;c__Thermoproteia;o__Thermoproteales;f__Thermoproteaceae;g__Pyrobaculum;s__	98.53	1.47	0.00107601	0.00111752	0.000889049	0.00393086	0.00395046	0.00450007	0.406685	0.00978312	0.357328	0.0120186	1.47868	0.320782	0.452928	0.0252946	0.76577
MAG149	LXZC2_metabat.33	d__Archaea;p__Thermoproteota;c__Thermoproteia;o__Sulfolobales;f__Sulfolobaceae;g__Saccharolobus;s__	d__Archaea;p__Thermoproteota;c__Thermoproteia;o__Sulfolobales;f__Sulfolobaceae;g__Saccharolobus;s__	97.08	1.19	0.000701745	0.000777108	0.000547829	0.00428213	0.00437649	0.00479174	0.262598	0.0545489	0.234983	0.0522327	1.05141	0.228633	0.284625	0.129019	0.497328
MAG150	LXZC2_metabat.41	d__Bacteria;p__Actinobacteriota;c__Actinomycetia;o__Propionibacteriales;f__Propionibacteriaceae;g__Tessaracoccus;s__	d__Bacteria;p__Actinobacteriota;c__Actinomycetia;o__Propionibacteriales;f__Propionibacteriaceae;g__Tessaracoccus;s__	97.99	0	0.00145027	0.00112096	0.000920353	0.00742681	0.00648727	0.00844457	0.463494	0.45607	1.13453	1.27162	1.30462	1.29838	0.0261499	0.0274052	0.0316247
MAG151	LXZC2_metabat.94	d__Bacteria;p__Actinobacteriota;c__Coriobacteriia;o__OPB41;f__PHET01;g__;s__	d__Bacteria;p__Actinobacteriota;c__Coriobacteriia;o__OPB41;f__PHET01;g__;s__	88	1.25	0.00152824	0.00322878	0.00138992	0.0565709	0.00687457	0.00744456	0.0115104	0.00820581	5.54557	7.4671	9.19824	6.87499	0.0097918	0.00777263	0.00966603
MAG152	LXZC2_metabat.6	d__Bacteria;p__Firmicutes_A;c__Clostridia;o__Clostridiales;f__Clostridiaceae;g__;s__	d__Bacteria;p__Firmicutes_A;c__Clostridia;o__Clostridiales;f__Clostridiaceae;g__;s__	83.81	1.28	0.00159062	0.00145106	0.000995484	0.0372512	0.0060806	0.00794456	0.00404064	0.0026852	0.476755	0.70002	1.01141	0.792785	0.00555829	0.00660004	0.00766979
MAG153	LXZC2_metabat.87	d__Bacteria;p__Proteobacteria;c__Gammaproteobacteria;o__Pseudomonadales;f__Pseudomonadaceae;g__Pseudomonas_E;s__Pseudomonas_E fragi_B	d__Bacteria;p__Proteobacteria;c__Gammaproteobacteria;o__Pseudomonadales;f__Pseudomonadaceae;g__Pseudomonas_E;s__Pseudomonas_E fragi_B	89.29	0.11	0.00254707	0.00258234	0.00231967	0.021879	0.0180482	0.0252226	0.239926	0.3103	3.94023	5.25889	3.88048	5.10924	0.0334649	0.0350103	0.0484878
MAG154	LXZC3_metabat.108	d__Bacteria;p__Proteobacteria;c__Gammaproteobacteria;o__Xanthomonadales;f__Xanthomonadaceae;g__Thermomonas;s__	d__Bacteria;p__Proteobacteria;c__Gammaproteobacteria;o__Xanthomonadales;f__Xanthomonadaceae;g__Thermomonas;s__	91.27	1.4	0.00143468	0.00129289	0.00127409	0.153822	0.17748	0.265101	0.549396	0.446625	0.63703	0.689083	0.674486	0.830542	0.246235	0.300653	0.40797
MAG155	LXZC3_metabat.49	d__Bacteria;p__Aquificota;c__Aquificae;o__Aquificales;f__Aquificaceae;g__UBA11096;s__	d__Bacteria;p__Aquificota;c__Aquificae;o__Aquificales;f__Aquificaceae;g__UBA11096;s__	86.5	0.65	0.000353472	0.000354169	0.000241045	0.00102035	0.00151047	0.00172225	0.18718	0.0238288	0.169519	0.0261502	0.158497	0.209125	0.17536	0.0648613	0.386011
MAG156	LXZC2_metabat.70	d__Bacteria;p__Bacteroidota;c__Bacteroidia;o__Bacteroidales;f__Paludibacteraceae;g__Paludibacter;s__	d__Bacteria;p__Bacteroidota;c__Bacteroidia;o__Bacteroidales;f__Paludibacteraceae;g__Paludibacter;s__	95.16	4.3	0.00284337	0.00593147	0.00182818	0.0257764	0.0187647	0.0234448	0.0185651	0.0169937	1.93283	3.04775	3.3236	3.04604	0.019094	0.0475069	0.0546866
MAG157	LXZC3_metabat.25	d__Bacteria;p__Proteobacteria;c__Gammaproteobacteria;o__Pseudomonadales;f__Pseudomonadaceae;g__Pseudomonas_E;s__Pseudomonas_E canadensis	d__Bacteria;p__Proteobacteria;c__Gammaproteobacteria;o__Pseudomonadales;f__Pseudomonadaceae;g__Pseudomonas_E;s__Pseudomonas_E canadensis	84.32	0.21	0.0024691	0.00257202	0.00208801	0.010538	0.0092371	0.0125835	0.0298789	0.0168811	7.8984	10.6313	9.8693	11.1047	0.0187196	0.0252946	0.023167
					Sum	100	100	100	100	100	100	100	100	100	100	100	100	100	100	100

## Sheet: Table S5
Table S5 Number of genes related to carbon fixation, photosynthesis and CO oxidation in potential autotrophic MAGs. Marker genes are highlighted in red.
MAGs number	CO2 fixation
	CBB cycle																	3-HP/4-HB																			DC/4-HB cycle
	M00165																	M00375																			M00374
	K00855	K01601	K01602	K00927	K00150	K00134	K01803	K01623	K01624	K03841	K02446	K11532	K01086	K00615	K11532	K01086	K01783	K01964	K15037	K15036	K15017	K15039	K15018	K15019	K15020	K05606	K01848	K01849	K15038	K15017	K14465	K14466	K18861	K14534	K15016	K00626	K00169	K00170	K00171	K00172	K01007	K01595	K00024	K01677	K01678	K00239	K00240	K00241	K18860
MAG4	1	1	1	1	0	1	1	0	1	0	0	0	1	1	0	1	1	0	0	0	0	0	0	0	0	0	0	0	0	0	0	0	0	0	0	5	0	0	0	0	1	1	1	0	0	1	1	1	0
MAG146	1	1	0	2	0	3	1	0	1	1	0	0	1	2	0	1	1	0	0	0	0	0	0	0	0	0	0	0	0	0	0	0	0	0	0	6	1	1	0	1	1	1	1	0	0	2	2	0	0
MAG67	1	1	1	1	0	1	1	2	1	1	0	1	0	2	1	0	2	0	0	0	0	0	0	0	0	0	0	0	0	0	0	0	0	0	0	6	0	0	0	0	0	1	1	0	0	1	1	1	0
MAG41	2	1	1	0	0	1	0	0	2	0	0	0	0	0	0	0	1	0	0	0	0	0	0	0	0	0	0	0	0	0	0	0	0	0	0	0	0	0	0	0	2	1	1	0	0	1	1	0	0
MAG42	1	1	1	1	0	1	0	1	0	1	0	0	0	0	0	0	1	0	0	0	0	0	0	0	0	0	0	0	0	0	0	0	0	0	0	0	0	0	0	0	0	1	1	0	0	1	0	0	0
MAG44	2	1	1	1	0	2	1	0	1	1	0	0	0	0	0	0	1	0	0	0	0	0	0	0	0	0	0	0	0	0	0	0	0	0	0	0	0	0	0	0	2	2	0	0	0	1	1	0	0
MAG56	1	1	1	1	0	0	1	1	2	0	0	0	0	1	0	0	1	0	0	0	0	0	0	0	0	0	0	0	0	0	0	0	0	0	0	0	0	0	0	0	1	1	0	0	0	1	1	0	0
MAG50	1	1	1	1	0	1	1	2	0	0	0	0	0	1	0	0	1	0	0	0	0	0	0	0	0	1	1	1	0	0	0	0	0	0	0	4	0	0	0	0	0	0	0	0	0	1	1	0	0
MAG53	1	1	1	1	0	1	1	0	0	0	1	0	0	2	0	0	1	0	0	0	0	0	0	0	0	1	1	1	0	0	0	0	0	0	0	5	0	0	0	0	0	2	0	0	0	1	1	0	0
MAG7	0	0	0	1	1	0	1	0	0	0	0	0	0	1	0	0	0	1	1	1	1	1	1	1	1	1	1	1	2	1	1	1	1	1	1	2	2	2	1	2	1	1	0	1	0	2	2	0	0
MAG149	0	0	0	1	1	0	1	0	0	0	0	0	0	0	0	0	0	1	1	0	1	1	1	1	1	1	1	1	1	1	1	0	1	1	1	4	1	0	1	1	1	1	0	0	0	1	1	0	0
MAG148	0	0	0	1	1	0	1	0	0	0	0	0	0	1	0	0	0	0	0	0	0	0	0	0	1	0	0	0	1	0	1	0	0	1	2	6	3	3	3	3	1	2	1	0	1	2	2	0	1
[truncated: 21 more columns]

## Sheet: Table S6
Table S6 Module completeness related to carbon fixation, respiration, and thiosulfate oxidation in potential autotrophic MAGs.
MAGs number	CO2 fixation			Aerobic respiration	microaerobic respiration	Anaerobic respiration			Oxidation
	CBB cycle	3-HP/4-HB	DC/4-HB cycle	Cytochrome c oxidase	Cytochrome c oxidase cbb3-type	NADH:quinone oxidoreductase	Dissimilatory nitrate reduction	Denitrification	Thiosulfate oxidation
	M00165	M00375	M00374	M00155	M00156	M00144	M00530	M00529	M00595
MAG4	100	7.14	46.15	0	0	0	50	50	100
MAG146	100	7.14	53.85	100	100	100	100	100	0
MAG67	100	7.14	46.15	100	0	0	0	0	0
MAG41	54.55	0	30.77	100	0	0	0	0	0
MAG42	72.73	0	15.38	100	0	0	0	0	0
MAG44	72.73	0	23.08	100	0	0	0	0	0
MAG56	72.73	0	23.08	100	0	0	0	0	0
MAG50	81.82	21.43	15.38	100	0	0	0	0	0
MAG53	72.73	21.43	23.08	100	0	0	0	0	0
MAG7	45.45	100	76.92	0	0	0	0	0	0
MAG149	27.27	92.86	69.23	0	0	0	0	0	0
MAG148	45.45	42.86	92.31	0	0	0	0	25	0

## Sheet: Table S7
Table S7 Relative abundance of each genus in the 12C-control and 13C-treatment fractions on day 20. Only genera with an average relative abundance above 0.05% across all fractions are shown.
Genus	12C-control				13C-treatment						Phylum	Class	Order	Family
	Density 1.6726	Density 1.6820	Density 1.6914	Density 1.7077	Density 1.6726	Density 1.6820	Density 1.6914	Density 1.7077	Density 1.7193	Density 1.7285
g__Microcoleus	1.51547	8.62778	7.18705	2.38323	13.9672	25.3145	29.782	8.00913	11.8705	9.71144	p__Cyanobacteria	c__Cyanobacteriia	o__Cyanobacteriales	f__Phormidiaceae
g__Flavobacterium	22.1341	10.6249	1.35769	3.35479	20.764	15.8563	4.17272	0.660162	4.14781	4.67926	p__Bacteroidota	c__Bacteroidia	o__Flavobacteriales	f__Flavobacteriaceae
g__BSV13	9.15923	29.1302	10.629	10.0727	2.19224	2.48287	1.67324	0.539755	1.29956	1.82271	p__Bacteroidota	c__Bacteroidia	o__Bacteroidales	f__Prolixibacteraceae
g__Rhodoferax	3.23438	2.17563	15.7608	5.51796	4.11875	2.83994	7.72265	5.90409	5.33942	5.84596	p__Proteobacteria	c__Gammaproteobacteria	o__Burkholderiales	f__Comamonadaceae
g__Polaromonas	1.52377	0.577123	6.28192	1.81441	3.4918	3.42952	11.7791	4.32634	6.21964	7.09985	p__Proteobacteria	c__Gammaproteobacteria	o__Burkholderiales	f__Comamonadaceae
g__Paludibacter	11.6878	7.54827	0.88852	2.1258	4.82043	5.51796	1.02969	0.294789	1.65663	2.47457	p__Bacteroidota	c__Bacteroidia	o__Bacteroidales	f__Paludibacteraceae
g__Ferruginibacter	4.25576	4.6502	0.772265	0.510691	4.67511	8.18352	2.26282	0	2.06768	2.45381	p__Bacteroidota	c__Bacteroidia	o__Chitinophagales	f__Chitinophagaceae
g__Clostridium_sensu_stricto_9	4.62113	2.79012	0.323853	0.323853	5.9207	7.85551	2.1092	0	2.09259	3.50426	p__Firmicutes	c__Clostridia	o__Clostridiales	f__Clostridiaceae
g__Rhizobacter	1.51962	0.651858	2.0137	2.40814	2.36247	1.15009	2.53685	6.30268	2.86901	3.62051	p__Proteobacteria	c__Gammaproteobacteria	o__Burkholderiales	f__Comamonadaceae
g__Gemmatimonas	0.527299	0.0788873	0	2.10089	1.15425	0.440108	0.506539	11.0401	3.5001	2.15902	p__Gemmatimonadota	c__Gemmatimonadetes	o__Gemmatimonadales	f__Gemmatimonadaceae
g__Pedobacter	1.24144	2.40814	1.30787	0.622794	2.55346	5.2896	3.10152	0.523147	2.09674	2.24206	p__Bacteroidota	c__Bacteroidia	o__Sphingobacteriales	f__Sphingobacteriaceae
g__Clostridium_sensu_stricto_13	3.04754	2.40814	0.63525	0.328005	4.59207	3.98173	1.23313	0	1.28296	1.74798	p__Firmicutes	c__Clostridia	o__Clostridiales	f__Clostridiaceae
g__Luteolibacter	0	0	6.16566	0.963255	1.44903	0	2.69047	1.85593	2.36247	3.20531	p__Verrucomicrobiota	c__Verrucomicrobiae	o__Verrucomicrobiales	f__Rubritaleaceae
g__Fusibacter	2.95204	9.18414	2.14656	1.11273	0	0	0.203446	0	0.161927	0	p__Firmicutes	c__Clostridia	o__Peptostreptococcales-Tissierellales	f__Fusibacteraceae
g__Sphingorhabdus	0.593731	0.290637	3.06415	1.40336	0.805481	0.518995	1.694	1.17501	1.54868	1.39921	p__Proteobacteria	c__Alphaproteobacteria	o__Sphingomonadales	f__Sphingomonadaceae
g__Saccharimonadales	0.406892	0.664314	2.0137	0.780569	0.959103	0.597882	2.85655	0.456716	1.60266	1.51962	p__Patescibacteria	c__Saccharimonadia	o__Saccharimonadales	f__Saccharimonadales
g__Flexibacter	0.182686	0.303093	1.61927	0.489931	1.31617	0.63525	2.52854	1.34939	1.14594	1.14594	p__Bacteroidota	c__Bacteroidia	o__Cytophagales	f__Microscillaceae
g__Nannocystis	0	0	0	0.921736	0.419348	0.199294	0.411044	3.94436	2.57006	1.4781	p__Myxococcota	c__Polyangia	o__Nannocystales	f__Nannocystaceae
g__Proteiniclasticum	0.386132	1.63587	2.1092	0.340461	0.494083	0.498235	0.925887	0.531451	0.838696	1.0546	p__Firmicutes	c__Clostridia	o__Clostridiales	f__Clostridiaceae
g__Unclassified_Leptolyngbyaceae	0.112103	0	0.597882	0.244966	1.19161	0.46502	2.09259	0.809633	1.51962	1.33278	p__Cyanobacteria	c__Cyanobacteriia	o__Leptolyngbyales	f__Leptolyngbyaceae
g__Parcubacteria	0.925887	0	0	0	6.73448	0.685074	0	0	0	0	p__Patescibacteria	c__Parcubacteria	o__Parcubacteria	f__Parcubacteria
g__Sphingomonas	0.278181	0.236662	0.639402	1.41997	0	0.186838	0	1.51547	2.02201	1.8061	p__Proteobacteria	c__Alphaproteobacteria	o__Sphingomonadales	f__Sphingomonadaceae
g__Hymenobacter	0	0	0.523147	0.473324	0.556363	0.0830392	1.0629	0.793025	1.93897	2.50363	p__Bacteroidota	c__Bacteroidia	o__Cytophagales	f__Hymenobacteraceae
g__WCHB1-32	1.44073	2.87316	1.86008	0.718289	0.352917	0	0	0	0.220054	0.220054	p__Bacteroidota	c__Bacteroidia	o__Bacteroidales	f__Prolixibacteraceae
g__Cutibacterium	2.61989	0.137015	0.141167	2.1175	0.195142	0	0	0.174382	0.17023	1.73552	p__Actinobacteriota	c__Actinobacteria	o__Propionibacteriales	f__Propionibacteriaceae
g__Lysobacter	0.348765	0.207598	0.0705834	0.809633	0.207598	0.107951	0.274029	2.03031	1.17085	0.971559	p__Proteobacteria	c__Gammaproteobacteria	o__Xanthomonadales	f__Xanthomonadaceae
g__Ruminiclostridium	1.44903	0.739049	0	0.46502	1.13349	0.963255	0.440108	0.25327	0.427652	0.311397	p__Firmicutes	c__Clostridia	o__Clostridia	f__Hungateiclostridiaceae
g__Aquipuribacter	0	0	0	1.66494	0	0	0	2.20054	1.17501	0.743201	p__Actinobacteriota	c__Actinobacteria	o__Micrococcales	f__Intrasporangiaceae
g__Geobacter	0.182686	0.244966	3.3963	0.996471	0.145319	0	0.220054	0	0.215902	0.274029	p__Desulfobacterota	c__Desulfuromonadia	o__Geobacterales	f__Geobacteraceae
g__Pseudomonas	5.09031	0	0	0	0	0	0	0	0.419348	0	p__Proteobacteria	c__Gammaproteobacteria	o__Pseudomonadales	f__Pseudomonadaceae
g__Cellulomonas	0	0	0	2.18393	0	0	0	2.14241	1.04629	0	p__Actinobacteriota	c__Actinobacteria	o__Micrococcales	f__Cellulomonadaceae
g__Ellin6067	0.149471	0.103799	1.10442	0.602034	0.406892	0.21175	0.643554	0.506539	0.556363	0.67677	p__Proteobacteria	c__Gammaproteobacteria	o__Burkholderiales	f__Nitrosomonadaceae
g__AAP99	0	0.0830392	0.863608	0.602034	0.40274	0	0.502387	0.348765	0.672618	1.13349	p__Proteobacteria	c__Gammaproteobacteria	o__Burkholderiales	f__Sutterellaceae
g__Methylotenera	0.298941	0.809633	0	0	0.602034	1.62342	0.647706	0	0.506539	0	p__Proteobacteria	c__Gammaproteobacteria	o__Burkholderiales	f__Methylophilaceae
g__OPB41	0.352917	0	0.788873	1.62757	0.128711	0.107951	0.124559	0.431804	0.518995	0.290637	p__Actinobacteriota	c__Coriobacteriia	o__OPB41	f__OPB41
g__Chamaesiphon	0	0.564667	0.768113	0	0.361221	0.460868	0.705834	0.240814	0.340461	0.564667	p__Cyanobacteria	c__Cyanobacteriia	o__Leptolyngbyales	f__Leptolyngbyaceae
g__Cryobacterium	0	0	0.743201	0.610338	0	0	0	1.67739	0.86776	0	p__Actinobacteriota	c__Actinobacteria	o__Micrococcales	f__Microbacteriaceae
g__Pelosinus	0	0.805481	0.577123	0	0.361221	1.02138	0.456716	0	0.236662	0.236662	p__Firmicutes	c__Negativicutes	o__Veillonellales-Selenomonadales	f__Sporomusaceae
g__Pseudorhodobacter	0	0.17023	1.00062	0.236662	0.149471	0	0.244966	0	0.689226	0.921736	p__Proteobacteria	c__Alphaproteobacteria	o__Rhodobacterales	f__Rhodobacteraceae
g__TM7a	0	0.398588	0.963255	0.25327	0.240814	0.19099	0.411044	0.141167	0.460868	0.323853	p__Patescibacteria	c__Saccharimonadia	o__Saccharimonadales	f__Saccharimonadaceae
g__Polymorphobacter	0	0	0	0.19099	0.224206	0.137015	0.161927	0.67677	1.00062	0.86776	p__Proteobacteria	c__Alphaproteobacteria	o__Sphingomonadales	f__Sphingomonadaceae
g__Paenibacillus	1.18331	0	0	0	0.220054	0.315549	0.435956	0	0.386132	0.664314	p__Firmicutes	c__Bacilli	o__Paenibacillales	f__Paenibacillaceae
g__Sedimentibacter	1.85593	0.822088	0	0.315549	0	0	0	0	0	0	p__Firmicutes	c__Clostridia	o__Peptostreptococcales-Tissierellales	f__Sedimentibacteraceae
g__Deinococcus	0	0	0	0.398588	0.120407	0	0	1.21652	0.726593	0.527299	p__Deinococcota	c__Deinococci	o__Deinococcales	f__Deinococcaceae
g__UKL13-1	0	0.0996471	0.431804	0	0.274029	0.25327	0.664314	0.207598	0.46502	0.589579	p__Proteobacteria	c__Alphaproteobacteria	o__Caulobacterales	f__Hyphomonadaceae
g__LB3-76	0	0.257422	0.817936	0.186838	0.286485	0.174382	0.448412	0.174382	0.207598	0.336309	p__Cyanobacteria	c__Cyanobacteriia	o__Leptolyngbyales	f__Leptolyngbyaceae
g__Hydrogenophaga	0	0	0.315549	0.61449	0.215902	0.112103	0.315549	0.419348	0.452564	0.352917	p__Proteobacteria	c__Gammaproteobacteria	o__Burkholderiales	f__Comamonadaceae
g__Thermomonas	0	0	0	0	0.157775	0.0705834	0	1.02553	0.718289	0.606186	p__Proteobacteria	c__Gammaproteobacteria	o__Xanthomonadales	f__Xanthomonadaceae
g__Herpetosiphon	0	0	0	0	0.348765	0.137015	0.730745	0.269878	0.535603	0.523147	p__Chloroflexi	c__Chloroflexia	o__Chloroflexales	f__Herpetosiphonaceae
g__Brevundimonas	0	0	0.323853	0.69753	0.0996471	0	0	0.377829	0.278181	0.527299	p__Proteobacteria	c__Alphaproteobacteria	o__Caulobacterales	f__Caulobacteraceae
g__Arenimonas	0	0.0996471	0.539755	0	0.124559	0.103799	0.328005	0	0.921736	0.0747353	p__Proteobacteria	c__Gammaproteobacteria	o__Xanthomonadales	f__Xanthomonadaceae
g__Curtobacterium	2.03031	0	0	0	0	0	0	0	0	0	p__Actinobacteriota	c__Actinobacteria	o__Micrococcales	f__Microbacteriaceae
g__Geitlerinema	0	0.282333	0	0	0.274029	0.606186	0.336309	0	0.145319	0.348765	p__Cyanobacteria	c__Cyanobacteriia	o__Cyanobacteriales	f__Cyanobacteriaceae
g__Clostridia	1.61927	0.361221	0	0	0	0	0	0	0	0	p__Firmicutes	c__Clostridia	o__Clostridia_UCG-014	f__Clostridia_UCG-014
g__Anaerovorax	0	0.905128	0.290637	0.369525	0	0	0	0	0	0.278181	p__Firmicutes	c__Clostridia	o__Peptostreptococcales-Tissierellales	f__Anaerovoracaceae
g__Rudanella	0	0.120407	0.415196	0.199294	0.132863	0.103799	0.303093	0	0.161927	0.394436	p__Bacteroidota	c__Bacteroidia	o__Cytophagales	f__Spirosomaceae
g__Rubrivirga	0.0622794	0	0	0.298941	0	0.0249118	0.0290637	0.693378	0.236662	0.319701	p__Bacteroidota	c__Rhodothermia	o__Rhodothermales	f__Rhodothermaceae
g__Porphyrobacter	0	0	0	0	0.141167	0	0.0747353	0.531451	0.539755	0.377829	p__Proteobacteria	c__Alphaproteobacteria	o__Sphingomonadales	f__Sphingomonadaceae
g__Clostridium_sensu_stricto_8	0.265726	0.153623	0	0	0.568819	0.548059	0	0	0	0	p__Firmicutes	c__Clostridia	o__Clostridiales	f__Clostridiaceae
g__Defluviicoccus	0	0	0.107951	1.14179	0.0830392	0	0	0	0.19099	0	p__Proteobacteria	c__Alphaproteobacteria	o__Defluviicoccales	f__Defluviicoccaceae
g__Roseomonas	0	0	0	0.581275	0	0	0	0.369525	0.174382	0.120407	p__Proteobacteria	c__Alphaproteobacteria	o__Acetobacterales	f__Acetobacteraceae
g__Rhodovarius	0	0	0	0.315549	0	0	0	0.473324	0.336309	0.112103	p__Proteobacteria	c__Alphaproteobacteria	o__Acetobacterales	f__Acetobacteraceae
g__Muribaculaceae	0	0	0	1.21237	0	0	0	0	0	0	p__Bacteroidota	c__Bacteroidia	o__Bacteroidales	f__Muribaculaceae
g__Abditibacterium	0	0.0871912	0.739049	0	0	0.0539755	0.103799	0	0.0788873	0.149471	p__Abditibacteriota	c__Abditibacteria	o__Abditibacteriales	f__Abditibacteriaceae
g__Thiobacillus	0	0	0.494083	0.689226	0	0	0	0	0	0	p__Proteobacteria	c__Gammaproteobacteria	o__Burkholderiales	f__Hydrogenophilaceae
g__Rhizorhapis	0	0	0.386132	0	0	0	0.17023	0	0.307245	0.286485	p__Proteobacteria	c__Alphaproteobacteria	o__Sphingomonadales	f__Sphingomonadaceae
g__Lutispora	0	0.552211	0	0.514843	0	0.0581275	0	0	0	0	p__Firmicutes	c__Clostridia	o__Clostridia	f__Gracilibacteraceae
g__Arcicella	0	0	0	0	0.4235	0.668466	0	0	0	0	p__Bacteroidota	c__Bacteroidia	o__Cytophagales	f__Spirosomaceae
g__Paludibaculum	0	0	0.244966	0	0.132863	0.0747353	0	0	0.365373	0.19099	p__Acidobacteriota	c__Acidobacteriae	o__Acidobacteriae	f__Acidobacteriae
g__Demequina	0	0	0.186838	0.286485	0	0	0	0.361221	0.0207598	0.153623	p__Actinobacteriota	c__Actinobacteria	o__Micrococcales	f__Demequinaceae
g__Youngiibacter	0	0	1.00893	0	0	0	0	0	0	0	p__Firmicutes	c__Clostridia	o__Clostridiales	f__Clostridiaceae
g__Ilumatobacter	0	0	0	0	0.132863	0	0	0.523147	0.298941	0	p__Actinobacteriota	c__Acidimicrobiia	o__Microtrichales	f__Ilumatobacteraceae
g__Massilia	0.195142	0	0	0.411044	0.120407	0.0415196	0.0788873	0	0.0954951	0	p__Proteobacteria	c__Gammaproteobacteria	o__Burkholderiales	f__Oxalobacteraceae
g__Ralstonia	0	0.203446	0	0.730745	0	0	0	0	0	0	p__Proteobacteria	c__Gammaproteobacteria	o__Burkholderiales	f__Burkholderiaceae
g__Comamonas	0.925887	0	0	0	0	0	0	0	0	0	p__Proteobacteria	c__Gammaproteobacteria	o__Burkholderiales	f__Comamonadaceae
g__Saccharofermentans	0	0.157775	0.460868	0.207598	0	0	0	0	0	0	p__Firmicutes	c__Clostridia	o__Clostridia	f__Hungateiclostridiaceae
g__Acinetobacter	0.793025	0	0	0	0	0	0	0	0	0	p__Proteobacteria	c__Gammaproteobacteria	o__Pseudomonadales	f__Moraxellaceae
g__Phormidesmis	0	0	0.0539755	0	0.112103	0.0871912	0.166078	0	0.103799	0.207598	p__Cyanobacteria	c__Cyanobacteriia	o__Leptolyngbyales	f__Leptolyngbyaceae
g__Fimbriiglobus	0	0	0.0871912	0.0373677	0	0	0.0373677	0.207598	0.228358	0.107951	p__Planctomycetota	c__Planctomycetes	o__Gemmatales	f__Gemmataceae
g__NK4A214_group	0	0	0.398588	0.294789	0	0	0	0	0	0	p__Firmicutes	c__Clostridia	o__Oscillospirales	f__Oscillospiraceae
g__Anaerosporomusa	0	0	0.294789	0.357069	0	0	0	0	0	0	p__Firmicutes	c__Negativicutes	o__Veillonellales-Selenomonadales	f__Sporomusaceae
g__Nocardioides	0.244966	0	0	0.0166078	0	0	0	0.365373	0	0	p__Actinobacteriota	c__Actinobacteria	o__Propionibacteriales	f__Nocardioidaceae
g__Corynebacterium	0.38198	0	0	0.228358	0	0	0	0	0	0	p__Actinobacteriota	c__Actinobacteria	o__Corynebacteriales	f__Corynebacteriaceae
g__Spirosoma	0	0	0	0	0.0954951	0	0.224206	0	0.249118	0	p__Bacteroidota	c__Bacteroidia	o__Cytophagales	f__Spirosomaceae
g__Pajaroellobacter	0	0	0	0.174382	0	0	0	0	0.240814	0.137015	p__Myxococcota	c__Polyangia	o__Polyangiales	f__Polyangiaceae
g__Actinomycetospora	0	0	0	0	0	0	0	0	0	0.543907	p__Actinobacteriota	c__Actinobacteria	o__Pseudonocardiales	f__Pseudonocardiaceae
g__Aetherobacter	0	0	0	0.269878	0.0498235	0	0	0.21175	0	0	p__Myxococcota	c__Polyangia	o__Polyangiales	f__Polyangiaceae
g__Candidatus_Chloroploca	0	0	0	0	0	0	0	0.274029	0.145319	0.103799	p__Chloroflexi	c__Chloroflexia	o__Chloroflexales	f__Chloroflexaceae
g__Sphingobacterium	0.518995	0	0	0	0	0	0	0	0	0	p__Bacteroidota	c__Bacteroidia	o__Sphingobacteriales	f__Sphingobacteriaceae
g__Phenylobacterium	0	0	0	0.294789	0	0	0	0	0.132863	0.0871912	p__Proteobacteria	c__Alphaproteobacteria	o__Caulobacterales	f__Caulobacteraceae
g__Bacteroidetes_vadinHA17	0	0	0.377829	0.137015	0	0	0	0	0	0	p__Bacteroidota	c__Bacteroidia	o__Bacteroidales	f__Bacteroidetes_vadinHA17
g__Christensenellaceae_R-7_group	0	0.0788873	0.21175	0.224206	0	0	0	0	0	0	p__Firmicutes	c__Clostridia	o__Christensenellales	f__Christensenellaceae
g__Tissierella	0.290637	0.224206	0	0	0	0	0	0	0	0	p__Firmicutes	c__Clostridia	o__Peptostreptococcales-Tissierellales	f__Peptostreptococcales-Tissierellales

## Sheet: Table S8
Table S8 Thirty-four genera with relative abundances above 0.1% in the 13C treatment heavy fraction exhibited higher relative abundances compared to the 12C control heavy fraction. Four genera that were also identified as MAGs in the metagenome are highlighted in red.
Genus	C12-Heavy	C13-Heavy	Phylum	Class	Order	Family
g__Microcoleus	2.38323	9.86368	p__Cyanobacteria	c__Cyanobacteriia	o__Cyanobacteriales	f__Phormidiaceae
g__Polaromonas	1.81441	5.88195	p__Proteobacteria	c__Gammaproteobacteria	o__Burkholderiales	f__Comamonadaceae
g__Rhodoferax	5.51796	5.69649	p__Proteobacteria	c__Gammaproteobacteria	o__Burkholderiales	f__Comamonadaceae
g__Gemmatimonas	2.10089	5.5664	p__Gemmatimonadota	c__Gemmatimonadetes	o__Gemmatimonadales	f__Gemmatimonadaceae
g__Rhizobacter	2.40814	4.26406	p__Proteobacteria	c__Gammaproteobacteria	o__Burkholderiales	f__Comamonadaceae
g__Luteolibacter	0.963255	2.47457	p__Verrucomicrobiota	c__Verrucomicrobiae	o__Verrucomicrobiales	f__Rubritaleaceae
g__Clostridium_sensu_stricto_9	0.323853	1.86561	p__Firmicutes	c__Clostridia	o__Clostridiales	f__Clostridiaceae
g__Sphingomonas	1.41997	1.78119	p__Proteobacteria	c__Alphaproteobacteria	o__Sphingomonadales	f__Sphingomonadaceae
g__Hymenobacter	0.473324	1.74521	p__Bacteroidota	c__Bacteroidia	o__Cytophagales	f__Hymenobacteraceae
g__Pedobacter	0.622794	1.62065	p__Bacteroidota	c__Bacteroidia	o__Sphingobacteriales	f__Sphingobacteriaceae
g__Ferruginibacter	0.510691	1.50716	p__Bacteroidota	c__Bacteroidia	o__Chitinophagales	f__Chitinophagaceae
g__Lysobacter	0.809633	1.39091	p__Proteobacteria	c__Gammaproteobacteria	o__Xanthomonadales	f__Xanthomonadaceae
g__Unclassified_Leptolyngbyaceae	0.244966	1.22068	p__Cyanobacteria	c__Cyanobacteriia	o__Leptolyngbyales	f__Leptolyngbyaceae
g__Flexibacter	0.489931	1.21376	p__Bacteroidota	c__Bacteroidia	o__Cytophagales	f__Microscillaceae
g__Saccharimonadales	0.780569	1.193	p__Patescibacteria	c__Saccharimonadia	o__Saccharimonadales	f__Saccharimonadales
g__Clostridium_sensu_stricto_13	0.328005	1.01031	p__Firmicutes	c__Clostridia	o__Clostridiales	f__Clostridiaceae
g__Cryobacterium	0.610338	0.848384	p__Actinobacteriota	c__Actinobacteria	o__Micrococcales	f__Microbacteriaceae
g__Proteiniclasticum	0.340461	0.808249	p__Firmicutes	c__Clostridia	o__Clostridiales	f__Clostridiaceae
g__AAP99	0.602034	0.718289	p__Proteobacteria	c__Gammaproteobacteria	o__Burkholderiales	f__Sutterellaceae
g__Pseudorhodobacter	0.236662	0.536987	p__Proteobacteria	c__Alphaproteobacteria	o__Rhodobacterales	f__Rhodobacteraceae
g__UKL13-1	0	0.420732	p__Proteobacteria	c__Alphaproteobacteria	o__Caulobacterales	f__Hyphomonadaceae
g__Rubrivirga	0.298941	0.41658	p__Bacteroidota	c__Rhodothermia	o__Rhodothermales	f__Rhodothermaceae
g__Chamaesiphon	0	0.38198	p__Cyanobacteria	c__Cyanobacteriia	o__Leptolyngbyales	f__Leptolyngbyaceae
g__Arenimonas	0	0.332157	p__Proteobacteria	c__Gammaproteobacteria	o__Xanthomonadales	f__Xanthomonadaceae
g__TM7a	0.25327	0.308629	p__Patescibacteria	c__Saccharimonadia	o__Saccharimonadales	f__Saccharimonadaceae
g__LB3-76	0.186838	0.23943	p__Cyanobacteria	c__Cyanobacteriia	o__Leptolyngbyales	f__Leptolyngbyaceae
g__Rhizorhapis	0	0.19791	p__Proteobacteria	c__Alphaproteobacteria	o__Sphingomonadales	f__Sphingomonadaceae
g__Paludibaculum	0	0.185454	p__Acidobacteriota	c__Acidobacteriae	o__Acidobacteriae	f__Acidobacteriae
g__Fimbriiglobus	0.0373677	0.181302	p__Planctomycetota	c__Planctomycetes	o__Gemmatales	f__Gemmataceae
g__Methylotenera	0	0.168846	p__Proteobacteria	c__Gammaproteobacteria	o__Burkholderiales	f__Methylophilaceae
g__Geitlerinema	0	0.164694	p__Cyanobacteria	c__Cyanobacteriia	o__Cyanobacteriales	f__Cyanobacteriaceae
g__Pelosinus	0	0.157775	p__Firmicutes	c__Negativicutes	o__Veillonellales-Selenomonadales	f__Sporomusaceae
g__Nocardioides	0.0166078	0.121791	p__Actinobacteriota	c__Actinobacteria	o__Propionibacteriales	f__Nocardioidaceae
g__Phormidesmis	0	0.103799	p__Cyanobacteria	c__Cyanobacteriia	o__Leptolyngbyales	f__Leptolyngbyaceae

## Sheet: Table S9
Table S9 Number of glycoside hydrolases (GH) genes present in potential carbon-fixing MAGs using the CAZy database
MAGS name	GH1	GH10	GH100	GH102	GH103	GH104	GH108	GH109	GH11	GH114	GH116	GH12	GH125	GH128	GH13	GH13_10	GH13_11	GH13_16	GH13_2	GH13_20	GH13_21	GH13_26	GH13_3	GH13_9	GH130	GH133	GH135	GH137	GH14	GH142	GH144	GH15	GH150	GH153	GH158	GH17	GH18	GH2	GH20	GH23	GH24	GH25	GH26	GH28	GH3	GH31	GH32	GH33	GH35
	beta-glucan, polyphenol, alkaloid, beta-fucosides, beta-galactan, beta-glucuronan, beta-mannan, xylan	alkaloid, beta-glucan, xylan	sucrose	peptidoglycan	peptidoglycan	peptidoglycan	peptidoglycan	host glycan	xylan	alpha-mannan	exo-polysaccharide	beta-glucan, cellulose, xyloglucan	alpha-mannan	beta-glucan	alpha-glucan, glucosylglycerate, glucosylglycerol, glycogen, starch, sucrose, trehalose,	starch	glycogen, starch	starch	alpha-glucan, starch	starch	starch	starch	starch	alpha-glucan	beta-mannan	glycogen	alpha-galactan	pectin	alpha-glucan	pectin	beta-glucan	starch, trehalose	carrageenan	exo-polysaccharide	beta-glucan	beta-glucan	chitin, peptidoglycan	alpha-mannan, arabinan, beta-galactan, beta-glucan, beta-glucuronan, beta-mannan, chitosan, pectin, xylan	exo-polysaccharide	chitin, peptidoglycan	peptidoglycan	peptidoglycan	beta-glucan, beta-mannan, xylan	pectin	arabinan, beta-glucan, chitin, peptidoglycan, polyphenol, xylan, xyloglucan	alpha-galactan, polyphenol, starch, sucrose, xyloglucan	fructan	pectin	beta-galactan, chitin, pectin
MAG4	13	4	0	1	1	0	0	2	0	0	0	0	0	0	5	1	2	0	1	0	0	1	0	1	0	0	0	0	2	0	2	1	0	0	0	0	0	5	0	4	0	0	0	0	1	0	0	0	0
MAG146	8	5	0	1	2	0	0	2	0	0	0	0	0	0	2	0	1	0	0	0	0	0	0	1	0	0	0	0	0	0	0	0	0	0	0	0	1	5	0	4	1	0	0	0	2	0	0	1	0
MAG67	17	7	0	0	1	0	2	4	0	0	0	0	0	0	8	2	1	1	1	0	0	1	1	1	0	0	0	0	0	0	0	1	0	0	0	0	0	14	0	12	1	0	0	1	3	0	0	0	0
MAG41	21	6	0	0	0	2	1	3	1	0	1	0	0	0	10	2	0	1	3	1	0	1	0	1	0	2	0	0	0	0	0	4	1	0	1	0	0	1	0	1	0	0	0	0	5	0	0	0	0
MAG42	11	5	0	1	0	0	0	2	0	0	0	0	0	0	5	0	0	0	1	0	0	1	0	2	0	0	0	0	0	0	0	1	0	0	0	0	0	1	0	1	0	0	0	0	3	0	0	0	0
MAG44	27	8	2	2	0	1	0	2	2	0	2	0	0	0	11	1	1	1	3	1	0	1	0	1	0	2	0	1	0	0	0	4	0	1	1	0	1	3	0	1	0	1	0	0	7	1	1	0	0
MAG56	18	9	1	1	0	1	2	3	1	0	1	0	0	0	6	0	0	0	1	1	0	0	0	1	0	2	0	0	0	0	0	1	0	0	0	1	0	2	0	0	0	1	0	0	4	1	0	0	0
MAG50	17	3	0	0	0	0	0	3	2	2	0	3	2	1	7	0	1	0	0	0	0	0	0	1	3	1	1	0	0	0	0	1	1	0	0	0	0	12	1	5	0	1	5	0	3	0	0	0	1
MAG53	15	4	0	0	0	0	0	4	0	0	0	3	2	1	6	0	1	0	0	0	0	0	0	1	3	0	1	0	1	1	0	0	0	0	0	0	0	9	2	6	0	1	0	0	2	0	0	0	1
MAG7	5	0	0	0	0	0	0	0	0	0	0	0	0	0	2	1	0	0	0	0	0	0	0	0	0	1	0	0	0	0	0	3	0	0	0	0	0	0	0	0	0	0	0	0	1	1	0	0	0
MAG149	8	2	0	0	0	0	0	2	1	0	1	0	0	0	3	1	0	0	1	0	0	1	0	0	0	1	0	0	0	0	0	2	0	0	0	0	0	0	0	0	0	0	0	0	3	1	0	0	0
MAG148	2	1	0	0	0	0	0	1	0	0	0	0	0	0	1	0	0	0	1	0	1	0	0	0	0	0	0	0	0	0	0	0	0	0	0	0	0	1	0	0	0	0	0	1	1	1	0	0	0
[truncated: 25 more columns]
